# Supplementary material for: Creating Protected Areas on Public Lands: Is There Room for Additional Conservation?
Source: PLoS One. 2016 Feb 5;11(2):e0148094. doi: 10.1371/journal.pone.0148094 (PMC4743991; doi:10.1371/journal.pone.0148094)
Supplement: S1 File — This file contains all data necessary to replicate the underlying findings reported in this paper. (TXT) [file pone.0148094.s001.txt]

type	publicland	year	paname	decreeyear	erosion	landcapacity	river	altitude	slope	trans7586	def7586	trans8611	def8611	trans7511	def7511	pp	temp	city	road	distPA75-86	closestPA75-86	distPA86-11	closestPA86-11	distcentroPA75-86	closestcentroPA75-86	distcentroPA86-11	closestcentroPA86-11
AP		1975	Conguillio	1970	Muy Bajo	VII	1.265,13	1575	12,68	30	1	42	100	35	100	1.592,67	2,27	11.499,39	76.592,04
AP		1975	Conguillio	1970	Muy Bajo	VII	5.289,15	1506	27,68	33	0	6	900	36	0	1.634,69	2,26	9.376,11	70.958,33
AP		1975	Conguillio	1970	Muy Bajo	VII	4.261,03	1298	20,63	26	0	7	900	36	0	1.755,23	2,54	12.904,01	68.755,32
AP		1975	Conguillio	1970	Muy Bajo	VII	3.412,12	1384	18,23	30	1	14	900	10	1	1.654,11	2,15	18.456,26	73.341,46
AP		1975	Conguillio	1970	Alto	VII	7.479,35	1371	25,03	30	1	9	1	10	1	1.752,66	2,58	10.314,15	68.145,31
AP		1975	Conguillio	1970	Alto	VII	11.470,99	1771	17,39	30	1	41	900	35	100	1.791,91	2,79	18.176,00	64.713,81
AP		1975	Conguillio	1970	Alto	VII	5,19	988	15,13	26	0	7	900	36	0	1.764,82	3,24	17.260,43	73.025,90
AP		1975	Conguillio	1970	Alto	VII	339,51	1247	35,98	30	1	17	0	36	0	1.582,26	2,29	20.931,88	78.092,24
AP		1975	Conguillio	1970	Alto	VII	9.825,69	1416	9,63	30	1	9	1	10	1	1.801,57	1,84	16.800,33	56.861,46
AP		1975	Conguillio	1970	Alto	VII	2.291,01	1556	19,89	44	0	60	900	36	0	1.686,62	3,23	16.947,04	75.562,99
AP		1975	Conguillio	1970	Alto	VII	526,84	1279	23,37	30	1	16	900	10	1	1.557,91	2,08	16.478,15	77.645,84
AP		1975	Conguillio	1970	Alto	VII	1.212,98	951	2,57	30	1	9	1	10	1	1.934,59	3,51	12.506,11	52.269,50
AP		1975	Conguillio	1970	Alto	VII	458,48	1337	30,08	21	100	28	900	10	1	1.561,51	1,78	16.148,91	77.183,45
AP		1975	Conguillio	1970	Alto	VII	2.925,28	1346	9,79	26	0	9	1	10	1	1.790,63	2,55	15.008,02	56.935,27
AP		1975	Conguillio	1970	Alto	VII	3.769,95	1134	1,69	30	1	4	0	23	0	1.746,42	2,54	20.315,15	71.055,50
AP		1975	Conguillio	1970	Alto	VII	2.834,69	1272	7,36	30	1	21	100	26	100	1.636,37	3,11	18.306,44	77.576,34
AP		1975	Conguillio	1970	Alto	VII	7.085,44	1064	15,2	30	1	28	900	10	1	1.935,79	3,27	14.486,78	53.943,93
AP		1975	Conguillio	1970	Alto	VII	5.402,77	1401	8	30	1	9	1	10	1	1.726,70	2,18	20.754,58	69.194,13
AP		1975	Conguillio	1970	Alto	VII	11.827,21	1187	3,2	30	1	9	1	10	1	1.758,49	2,44	21.336,84	63.197,32
AP		1975	Conguillio	1970	Alto	VII	11.429,16	1179	24,32	30	1	4	0	23	0	1.901,67	3,27	17.219,24	63.062,79
AP		1975	Conguillio	1970	Alto	VII	6.597,18	1279	21,65	30	1	9	1	10	1	1.718,12	2,48	17.213,38	69.590,56
AP		1975	Conguillio	1970	Alto	VII	3.380,85	1209	6,02	30	1	9	1	10	1	1.848,21	2,75	15.151,16	55.214,76
AP		1975	Conguillio	1970	Alto	VII	7.205,35	1209	8,05	30	1	9	1	10	1	1.819,59	2,53	14.510,08	54.771,53
AP		1975	Conguillio	1970	Alto	VII	5.503,18	1417	7,36	30	1	21	100	10	1	1.775,29	1,9	15.136,98	55.437,28
AP		1975	Conguillio	1970	Alto	VII	4.919,38	1229	20,39	30	1	9	1	10	1	1.903,43	2,96	13.101,76	53.407,71
AP		1975	Conguillio	1970	Alto	VII	544	1196	28,96	30	1	9	1	10	1	1.632,82	2,78	20.602,77	75.960,13
AP		1975	Conguillio	1970	Alto	VII	1.174,70	1528	28,65	21	100	28	900	26	100	1.591,87	2,47	21.522,50	78.141,65
AP		1975	Conguillio	1970	Alto	VII	360,27	1284	41,59	21	100	14	900	10	1	1.557,91	2,27	17.030,90	78.537,99
AP		1975	Conguillio	1970	Alto	VII	7.378,50	1507	12,09	21	100	28	900	10	1	1.785,57	2,58	9.430,74	68.598,95
AP		1975	Conguillio	1970	Alto	VII	2.234,06	1424	21,23	30	1	9	1	10	1	1.560,12	2,42	22.518,12	79.570,33
AP		1975	Conguillio	1970	Alto	VII	10.608,84	1433	22,62	70	100	83	900	26	100	1.764,85	2,16	19.237,66	65.600,62
AP		1975	Conguillio	1970	Alto	VII	9.463,12	1348	13,72	21	100	21	100	26	100	1.730,46	2,42	19.077,05	66.908,51
AP		1975	Conguillio	1970	Alto	VII	6.078,96	1376	14,04	30	1	9	1	10	1	1.859,96	2,52	14.272,39	54.585,16
AP		1975	Conguillio	1970	Alto	VII	1.257,10	1631	8,49	30	1	7	900	20	0	1.595,02	2,48	14.032,66	78.316,09
AP		1975	Conguillio	1970	Alto	VII	1.243,20	1575	31,25	52	900	4	0	48	900	1.735,64	3,33	15.365,38	74.228,99
AP		1975	Conguillio	1970	Alto	VII	3.519,64	1207	31,49	30	1	17	0	26	100	1.928,15	3,51	11.859,18	52.061,25
AP		1975	Conguillio	1970	Alto	VII	5.587,06	1523	29,63	30	1	14	900	10	1	1.722,69	2,73	6.031,30	70.403,83
AP		1975	Conguillio	1970	Alto	VII	7.663,67	1570	36,35	33	0	41	900	35	100	1.744,33	2,4	14.375,71	67.822,99
AP		1975	Conguillio	1970	Alto	VII	1.728,74	1536	9,11	30	1	21	100	19	0	1.636,37	3,11	19.105,21	77.158,63
AP		1975	Conguillio	1970	Alto	VII	3.082,11	1118	13,71	30	1	9	1	10	1	1.848,21	2,75	14.704,74	54.749,32
AP		1975	Conguillio	1970	Alto	VII	1.053,24	1246	38,09	30	1	9	1	26	100	1.705,00	3,05	18.423,84	74.054,11
AP		1975	Conguillio	1970	Alto	VII	6.172,54	1002	1,39	30	1	20	900	10	1	1.792,59	4,02	5.818,75	67.176,67
AP		1975	Conguillio	1970	Alto	VII	2.195,74	1705	11,35	26	0	1	900	26	100	1.591,87	2,76	20.741,00	78.660,15
AP		1975	Conguillio	1970	Alto	VII	867,26	1418	19,08	21	100	4	0	23	0	1.582,26	2,17	20.008,39	77.104,72
AP		1975	Conguillio	1970	Alto	VII	7.288,24	1025	2,13	26	0	7	900	10	1	1.936,95	3,21	12.036,93	52.197,45
AP		1975	Conguillio	1970	Alto	VII	10.293,59	1312	14,59	30	1	9	1	10	1	1.898,75	3,04	19.441,07	62.100,89
AP		1975	Conguillio	1970	Alto	VII	5.299,67	1407	41	30	1	7	900	10	1	1.722,69	3,02	5.843,97	70.126,00
AP		1975	Conguillio	1970	Alto	VII	11.713,73	1303	12,93	26	0	7	900	10	1	1.901,67	3,27	16.828,06	63.295,41
AP		1975	Conguillio	1970	Alto	VII	3.516,38	1196	16,05	30	1	21	100	26	100	1.928,15	3,86	10.755,07	50.973,85
AP		1975	Conguillio	1970	Alto	VII	2.379,89	1550	20,92	30	1	9	1	10	1	1.664,96	2,55	20.986,94	74.795,14
AP		1975	Conguillio	1970	Alto	VII	9.545,04	1220	9,14	26	0	7	900	10	1	1.889,66	2,4	19.739,59	59.078,95
AP		1975	Conguillio	1970	Alto	VII	3.851,70	1240	27,89	26	0	7	900	10	1	1.721,65	2,5	14.963,00	68.956,03
AP		1975	Conguillio	1970	Alto	VII	7.436,52	1527	28,18	30	1	7	900	10	1	1.722,99	2,58	8.367,11	68.861,36
AP		1975	Conguillio	1970	Alto	VII	523,23	1201	21,6	30	1	9	1	10	1	1.615,51	2,5	21.479,29	76.486,27
AP		1975	Conguillio	1970	Alto	VII	6.353,25	1126	5,79	30	1	9	1	10	1	1.730,76	2,26	19.617,49	70.114,34
AP		1975	Conguillio	1970	Alto	VII	4.241,01	1263	4,73	30	1	9	1	10	1	1.845,00	2,62	14.508,16	54.739,00
AP		1975	Conguillio	1970	Alto	VII	3.369,93	1350	33,52	30	1	4	0	23	0	1.596,21	3,11	18.181,13	78.008,32
AP		1975	Conguillio	1970	Alto	VII	758,39	1314	9,92	30	1	9	1	26	100	1.612,29	2,17	20.702,44	76.733,81
AP		1975	Conguillio	1970	Alto	VII	11.655,39	1152	4,86	30	1	9	1	10	1	1.758,49	2,44	21.507,06	62.859,06
AP		1975	Conguillio	1970	Alto	VII	6.866,94	1567	33,64	30	1	7	900	10	1	1.722,99	2,31	9.090,36	69.306,44
AP		1975	Conguillio	1970	Alto	VII	91,59	1021	14,94	21	100	28	900	26	100	1.674,94	3	19.885,59	75.805,27
AP		1975	Conguillio	1970	Alto	VII	10.084,43	1319	11,02	30	1	9	1	10	1	1.745,75	2,4	19.723,59	59.231,30
AP		1975	Conguillio	1970	Alto	VII	9.213,52	1329	6,14	30	1	9	1	10	1	1.730,46	2,42	19.318,16	66.961,89
AP		1975	Conguillio	1970	Alto	VII	2.058,57	1492	27,2	26	0	55	900	35	100	1.592,67	2	10.835,55	75.815,02
AP		1975	Conguillio	1970	Alto	VII	7.771,76	997	4,73	30	1	9	1	26	100	1.963,30	3,03	19.266,27	58.069,73
AP		1975	Conguillio	1970	Alto	VII	10.981,40	1250	6,93	26	0	49	900	36	0	1.758,49	1,43	22.532,69	63.251,58
AP		1975	Conguillio	1970	Alto	VII	984,51	1581	18,87	30	1	9	1	10	1	1.735,64	3,33	15.735,47	74.097,48
AP		1975	Conguillio	1970	Alto	VII	3.641,42	1405	5,88	26	0	49	900	36	0	1.723,52	2,54	17.814,77	69.485,81
AP		1975	Conguillio	1970	Alto	VII	10.225,08	1306	10,18	30	1	9	1	10	1	1.898,75	3,27	19.002,80	62.015,36
AP		1975	Conguillio	1970	Alto	VII	2.396,52	1258	11,65	44	0	49	900	36	0	1.745,50	2,32	10.126,34	62.016,84
AP		1975	Conguillio	1970	Alto	VII	1.469,44	1217	3,95	30	1	9	1	10	1	1.821,67	2,95	12.809,79	58.244,72
AP		1975	Conguillio	1970	Alto	VII	2.323,47	1034	25,34	26	0	14	900	26	100	1.888,63	3,46	12.705,19	52.734,66
AP		1975	Conguillio	1970	Alto	VII	9.847,62	1348	34,84	30	1	9	1	10	1	1.797,82	2,89	15.255,97	65.684,80
AP		1975	Conguillio	1970	Alto	VII	7.548,26	1426	24,59	21	100	48	900	35	100	1.653,15	2,19	21.289,05	67.164,19
AP		1975	Conguillio	1970	Alto	VII	2.343,84	1263	26,8	30	1	9	1	10	1	1.686,94	3,46	13.995,29	75.533,14
AP		1975	Conguillio	1970	Alto	VII	3.420,53	977	11,85	32	0	11	900	26	100	1.788,47	3,91	7.088,22	63.870,16
AP		1975	Conguillio	1970	Alto	VII	1.358,08	1497	25,2	26	0	7	900	10	1	1.726,06	3,27	17.573,02	74.530,85
AP		1975	Conguillio	1970	Alto	VII	3.235,04	1036	3,81	30	1	80	100	68	100	1.751,36	3,07	20.310,11	71.956,87
AP		1975	Conguillio	1970	Alto	VII	7.525,05	920	3,71	26	0	7	900	36	0	1.986,91	3,59	20.409,86	59.271,88
AP		1975	Conguillio	1970	Alto	VII	5.314,70	1155	2,05	30	1	17	0	10	1	1.737,98	2,4	20.022,19	71.252,13
AP		1975	Conguillio	1970	Alto	VII	6.683,61	1569	36,94	30	1	9	1	10	1	1.722,69	2,73	7.058,13	70.732,94
AP		1975	Conguillio	1970	Alto	VII	1.896,19	1124	17,58	30	1	9	1	10	1	1.764,68	2,98	19.283,23	72.680,46
AP		1975	Conguillio	1970	Alto	VII	1.893,45	1211	3,47	30	1	9	1	10	1	1.892,69	3,23	14.798,11	56.224,65
AP		1975	Conguillio	1970	Alto	VI	1.924,24	1230	9,65	30	1	9	1	10	1	1.822,45	2,95	13.370,02	57.693,27
AP		1975	Conguillio	1970	Alto	VI	866,66	1541	4,11	30	1	14	900	26	100	1.601,32	1,76	17.768,41	75.498,31
AP		1975	Conguillio	1970	Alto	VI	4.828,54	1716	12,6	30	1	21	100	26	100	1.709,24	3,14	7.463,32	76.056,63
AP		1975	Conguillio	1970	Alto	VI	3.442,49	1254	23,85	26	0	7	900	10	1	1.723,52	2,54	17.285,53	69.569,28
AP		1975	Conguillio	1970	Alto	VI	8.968,55	1319	15,83	30	1	9	1	10	1	1.720,41	2,75	17.823,61	67.278,52
AP		1975	Conguillio	1970	Alto	VI	1.946,25	1676	10,01	30	1	9	1	10	1	1.593,34	3,11	19.396,55	77.633,48
AP		1975	Conguillio	1970	Alto	VI	2.007,85	1567	17,25	21	100	55	900	10	1	1.560,54	2	10.946,83	75.751,78
AP		1975	Conguillio	1970	Alto	VI	11.332,58	1201	2,88	30	1	9	1	10	1	1.712,44	2,44	21.109,77	63.755,94
AP		1975	Conguillio	1970	Alto	VI	8.207,62	1014	6,72	30	1	9	1	10	1	1.963,30	2,93	19.567,30	58.471,52
AP		1975	Conguillio	1970	Alto	VI	1.794,45	1485	2,78	30	1	42	100	35	100	1.627,14	2,45	10.963,34	76.319,35
AP		1975	Conguillio	1970	Alto	VI	3.860,30	978	8,71	26	0	7	900	10	1	1.775,50	3,91	6.999,43	64.222,73
AP		1975	Conguillio	1970	Alto	VI	523,59	800	6,99	30	1	9	1	10	1	1.956,98	4,06	10.924,72	50.423,38
AP		1975	Conguillio	1970	Alto	VI	2.006,50	1045	6,8	26	0	20	900	20	0	1.888,63	3,13	14.293,68	54.151,61
AP		1975	Conguillio	1970	Alto	VI	8.488,04	1072	13,74	33	0	5	900	23	0	1.889,66	2,57	19.191,45	58.301,59
AP		1975	Conguillio	1970	Alto	VI	157,4	1063	22,9	30	1	9	1	20	0	1.764,82	3,15	17.617,86	73.377,27
AP		1975	Conguillio	1970	Alto	VI	477,22	1290	21,91	30	1	9	1	10	1	1.595,02	2,27	13.219,65	77.844,85
AP		1975	Conguillio	1970	Alto	VIII	9.435,24	1291	5,72	30	1	9	1	10	1	1.783,41	2,29	17.452,86	57.172,88
AP		1975	Conguillio	1970	Alto	VIII	3.796,57	1104	3,37	30	1	35	0	24	0	1.725,82	2,64	21.070,42	72.474,62
AP		1975	Conguillio	1970	Alto	VIII	8.515,77	1496	3,47	30	1	42	100	10	1	1.620,64	1,42	21.382,61	65.651,32
AP		1975	Conguillio	1970	Alto	VIII	3.461,92	1110	8,74	30	1	9	1	10	1	1.746,42	3,07	19.930,29	71.042,35
AP		1975	Conguillio	1970	Alto	VIII	9.059,36	980	40,04	30	1	9	1	10	1	1.843,32	3,1	11.272,52	66.375,12
AP		1975	Conguillio	1970	Alto	VIII	2.543,42	1325	39,14	30	1	9	1	10	1	1.627,89	2,15	18.715,82	74.458,93
AP		1975	Conguillio	1970	Alto	VIII	1.585,63	1470	10,68	30	1	59	0	36	0	1.732,55	1,83	12.273,91	60.204,13
AP		1975	Conguillio	1970	Alto	VIII	109,66	1041	30,8	30	1	9	1	10	1	1.764,82	3,24	16.893,96	73.147,64
AP		1975	Conguillio	1970	Bajo	VIII	9.490,54	1291	6,18	30	1	9	1	10	1	1.783,41	2,29	17.399,21	57.140,03
AP		1975	Conguillio	1970	Bajo	VIII	38,56	1017	9,46	21	100	28	900	26	100	1.674,94	3	19.873,48	75.850,40
AP		1975	Conguillio	1970	Bajo	VIII	2.506,30	1448	19,32	21	100	14	900	10	1	1.686,62	3,25	16.687,96	75.757,24
AP		1975	Conguillio	1970	Bajo	VIII	8.450,86	1375	9,9	26	0	1	900	26	100	1.878,07	3,1	10.421,83	66.269,26
AP		1975	Conguillio	1970	Bajo	VIII	8.336,01	1079	7,73	30	1	21	100	10	1	1.958,87	3,64	20.422,85	60.144,07
AP		1975	Conguillio	1970	Bajo	VIII	10.595,25	1377	30,41	30	1	9	1	10	1	1.797,82	3,36	15.600,37	64.949,04
AP		1975	Conguillio	1970	Bajo	VIII	7.727,46	1421	33,72	30	1	9	1	10	1	1.785,57	2,58	9.305,02	68.308,77
AP		1975	Conguillio	1970	Bajo	VIII	662,23	1512	24,76	30	1	9	1	10	1	1.601,32	2,06	18.413,46	76.614,49
AP		1975	Conguillio	1970	Bajo	VIII	8.396,65	1544	40,4	30	1	9	1	10	1	1.785,83	2,6	14.309,00	67.018,37
AP		1975	Conguillio	1970	Bajo	VIII	681,97	902	3,93	30	1	9	1	26	100	1.956,98	3,78	12.074,81	51.651,03
AP		1975	Conguillio	1970	Bajo	VIII	9.184,87	1358	6,53	30	1	21	100	26	100	1.801,57	1,84	16.245,54	56.365,35
AP		1975	Conguillio	1970	Bajo	VIII	4.812,28	1450	30,79	84	900	9	1	74	900	1.667,68	1,84	12.107,16	70.437,71
AP		1975	Conguillio	1970	Bajo	VIII	3.977,64	983	7,78	16	900	9	1	3	900	1.775,50	3,91	6.971,31	64.325,29
AP		1975	Conguillio	1970	Bajo	VIII	1.613,71	1561	14,66	26	0	7	900	10	1	1.735,64	3,27	16.790,11	74.885,23
AP		1975	Conguillio	1970	Bajo	VIII	8.867,41	821	7,57	33	0	5	900	23	0	1.864,78	3,47	11.804,10	65.108,85
AP		1975	Conguillio	1970	Bajo	VIII	5.077,75	1244	7,13	30	1	9	1	10	1	1.859,96	2,52	14.091,96	54.393,93
AP		1975	Conguillio	1970	Bajo	VIII	3.342,00	1362	11,28	30	1	9	1	10	1	1.790,63	2,55	15.389,86	56.929,13
AP		1975	Conguillio	1970	Bajo	VIII	2.566,90	1547	9,47	26	0	7	900	10	1	1.636,37	3,23	17.661,10	76.566,47
AP		1975	Conguillio	1970	Bajo	VIII	3.241,86	1223	2,64	26	0	7	900	10	1	1.791,46	2,75	15.800,61	55.800,81
AP		1975	Conguillio	1970	Bajo	VIII	6.487,77	1128	5,23	44	0	60	900	36	0	1.717,41	2,26	19.386,52	70.229,38
AP		1975	Conguillio	1970	Bajo	VIII	9.755,19	1211	11,18	30	1	9	1	10	1	1.847,44	2,4	19.986,26	59.336,78
AP		1975	Conguillio	1970	Bajo	VIII	3.794,38	1406	13,07	30	1	9	1	10	1	1.748,86	3,48	8.427,64	69.079,81
AP		1975	Conguillio	1970	Bajo	VIII	6.135,59	1349	39,06	32	0	11	900	26	100	1.668,34	2,31	8.775,13	70.352,70
AP		1975	Conguillio	1970	Bajo	VIII	635,69	1565	7,18	30	1	9	1	10	1	1.568,72	2,39	18.211,44	78.385,17
AP		1975	Conguillio	1970	Bajo	VIII	11.625,89	1465	13,72	21	100	28	900	26	100	1.851,85	3,06	16.880,56	64.217,93
AP		1975	Conguillio	1970	Bajo	VIII	6.575,78	1457	12,65	30	1	17	0	26	100	1.752,66	2,36	10.659,54	68.932,31
AP		1975	Conguillio	1970	Bajo	VIII	8.716,31	1203	2,13	26	0	20	900	20	0	1.846,82	2,64	16.113,25	55.823,31
AP		1975	Conguillio	1970	Bajo	VIII	483,57	1533	4,22	30	1	9	1	10	1	1.572,50	2,08	17.818,86	77.678,93
AP		1975	Conguillio	1970	Muy Bajo	VIII	9.480,82	1158	7,14	30	1	21	100	26	100	1.958,87	2,89	20.094,90	61.287,00
AP		1975	Conguillio	1970	Muy Bajo	VIII	1.050,19	1416	13,95	30	1	9	1	10	1	1.632,82	2,95	19.771,03	77.040,60
AP		1975	Conguillio	1970	Muy Bajo	VIII	4.121,10	1229	16,31	30	1	8	0	19	0	1.845,00	2,62	14.344,90	54.571,14
AP		1975	Conguillio	1970	Muy Bajo	VIII	2.520,68	1411	8,79	30	1	9	1	26	100	1.904,87	3,23	13.975,39	56.795,47
AP		1975	Conguillio	1970	Muy Bajo	VIII	2.174,80	1601	27,81	26	0	49	900	36	0	1.686,62	3,27	16.678,53	75.434,67
AP		1975	Conguillio	1970	Muy Bajo	VIII	11.885,85	1322	11,49	30	1	9	1	10	1	1.851,85	3,61	16.175,51	63.654,85
AP		1975	Conguillio	1970	Muy Bajo	VIII	1.036,88	1276	7,72	21	100	21	100	10	1	1.753,86	2,79	13.010,15	58.444,78
AP		1975	Conguillio	1970	Muy Bajo	VIII	11.223,64	1476	12,05	30	1	21	100	26	100	1.851,85	3,06	16.413,78	64.505,25
AP		1975	Conguillio	1970	Muy Bajo	VIII	3.045,07	1053	14,89	30	1	9	1	10	1	1.721,65	2,86	13.919,06	69.783,26
AP		1975	Conguillio	1970	Muy Bajo	VIII	3.223,31	1176	13,52	30	1	9	1	10	1	1.848,21	2,75	15.061,50	55.103,43
AP		1975	Conguillio	1970	Muy Bajo	VIII	424,35	1176	24,52	30	1	9	1	10	1	1.615,51	2,5	21.753,14	76.739,15
AP		1975	Conguillio	1970	Muy Bajo	VIII	7.359,05	1603	21,94	84	900	9	1	74	900	1.752,66	2,58	9.918,62	68.407,53
AP		1975	Conguillio	1970	Moderado	VIII	11.159,05	1239	4,76	26	0	20	900	20	0	1.758,49	1,43	22.604,85	63.107,73
AP		1975	Conguillio	1970	Moderado	VIII	11.267,93	1455	14,74	21	100	14	900	10	1	1.834,10	3,27	18.369,98	63.041,87
AP		1975	Conguillio	1970	Moderado	VIII	7.764,04	1541	8,54	26	0	94	900	35	100	1.653,15	1,42	21.302,01	66.552,33
AP		1975	Conguillio	1970	Bajo	VIII	3.927,15	1164	15,29	30	1	21	100	26	100	1.845,00	2,62	14.724,21	54.905,35
AP		1975	Conguillio	1970	Muy Alto	VIII	3.852,74	1163	21,7	30	1	9	1	10	1	1.800,02	3,7	7.338,79	69.008,10
AP		1975	Conguillio	1970	Muy Alto	VIII	4.853,54	1457	7,8	30	1	9	1	10	1	1.814,30	2,92	5.191,84	71.148,99
AP		1975	Conguillio	1970	Muy Alto	VIII	3.731,02	1067	17,82	21	100	9	1	20	0	1.646,74	3,25	15.882,29	76.731,84
AP		1975	Conguillio	1970	Muy Alto	VIII	1.833,66	1539	14,4	30	1	42	100	35	100	1.592,67	2	11.096,37	75.910,47
AP		1975	Conguillio	1970	Muy Alto	VIII	8.860,56	1074	6,39	30	1	9	1	10	1	1.889,66	2,93	20.066,70	59.102,33
AP		1975	Conguillio	1970	Muy Alto	VIII	1.809,69	1408	15,94	21	100	48	900	35	100	1.753,86	2,95	13.865,34	57.774,33
AP		1975	Conguillio	1970	Muy Alto	VIII	3.773,07	1106	2,86	30	1	9	1	10	1	1.746,42	2,54	20.556,05	71.388,93
AP		1975	Conguillio	1970	Muy Alto	VIII	6.838,30	1265	18,02	30	1	9	1	10	1	1.690,78	2,16	20.590,30	68.443,30
AP		1975	Conguillio	1970	Bajo	VIII	9.631,51	1173	5,55	30	1	9	1	10	1	1.958,87	2,89	20.014,31	61.438,22
AP		1975	Conguillio	1970	Bajo	VIII	7.191,79	1455	19,86	30	1	9	1	26	100	1.722,99	2,98	8.194,89	68.613,44
AP		1975	Conguillio	1970	Muy Alto	VIII	9.152,88	1336	3,93	30	1	28	900	10	1	1.702,92	1,57	20.686,18	66.005,12
AP		1975	Conguillio	1970	Muy Alto	VIII	614,6	1239	29,94	30	1	9	1	10	1	1.615,51	2,5	21.716,75	76.535,69
AP		1975	Conguillio	1970	Muy Alto	VIII	8.054,52	1057	5,01	30	1	21	100	26	100	1.986,91	3,64	20.239,32	59.862,67
AP		1975	Conguillio	1970	Muy Alto		2.996,39	1105	34,25	21	100	1	900	10	1	1.898,32	3,07	13.208,44	53.341,40
AP		1975	Conguillio	1970	Muy Alto		3.252,13	1395	10,22	30	1	9	1	10	1	1.790,63	2,55	15.287,72	57.058,94
AP		1975	Conguillio	1970	Muy Alto		10.201,63	1192	10,56	30	1	21	100	10	1	1.845,34	2,89	20.658,42	61.965,97
AP		1975	Conguillio	1970	Muy Alto		10.517,96	1416	10,16	26	0	49	900	10	1	1.727,61	2,15	17.814,77	57.732,08
AP		1975	Conguillio	1970	Muy Alto		4.558,13	1416	9,75	26	0	20	900	20	0	1.714,62	2,01	16.124,07	57.456,54
AP		1975	Conguillio	1970	Muy Alto		2.973,58	1177	43,12	26	0	37	900	10	1	1.776,42	2,9	18.657,10	70.581,82
AP		1975	Conguillio	1970	Muy Alto		94,96	978	5,05	26	0	20	900	20	0	1.764,82	3,24	16.814,62	72.921,48
AP		1975	Conguillio	1970	Muy Alto		6.413,74	1163	29,2	30	1	28	900	10	1	1.696,25	2,48	17.119,28	69.757,16
AP		1975	Conguillio	1970	Muy Alto		9.074,05	1353	2,88	30	1	21	100	26	100	1.704,51	1,57	20.292,66	66.349,18
AP		1975	Conguillio	1970	Muy Alto		1.853,85	1282	12	30	1	9	1	10	1	1.762,06	3,18	9.798,24	61.770,10
AP		1975	Conguillio	1970	Muy Alto		6.747,30	1531	7,57	30	1	9	1	10	1	1.722,99	2,31	9.390,76	69.270,78
AP		1975	Conguillio	1970	Muy Alto		10.781,16	1386	10,91	30	1	9	1	10	1	1.834,10	3,27	18.445,90	62.545,99
AP		1975	Conguillio	1970	Muy Alto		3.318,72	1157	13,52	30	1	9	1	10	1	1.898,32	3,07	13.106,67	53.285,45
AP		1975	Conguillio	1970	Muy Alto		7.249,34	902	4,82	26	0	7	900	10	1	1.986,91	3,85	19.861,83	59.045,41
AP		1975	Conguillio	1970	Muy Alto		7.250,04	1293	11,04	30	1	9	1	10	1	1.819,59	2,03	15.039,21	55.314,08
AP		1975	Conguillio	1970	Muy Alto		3.380,11	1155	26,74	30	1	9	1	10	1	1.746,42	2,9	19.250,82	70.503,79
AP		1975	Conguillio	1970	Muy Alto		1.099,46	1500	8,16	30	1	4	0	26	100	1.601,32	2,06	18.437,28	75.903,95
AP		1975	Conguillio	1970	Muy Alto		2.879,57	1147	27,08	30	1	21	100	26	100	1.902,36	3,25	3.275,44	72.218,43
AP		1975	Conguillio	1970	Muy Alto		5.673,98	1198	13,96	26	0	14	900	10	1	1.726,70	2,43	20.687,11	69.750,64
AP		1975	Conguillio	1970	Muy Alto		1.791,58	1408	14,66	30	1	9	1	23	0	1.560,12	2,47	22.210,45	79.009,31
AP		1975	Conguillio	1970	Muy Alto		2.859,25	1107	32,68	21	100	14	900	10	1	1.723,52	2,84	18.366,67	70.536,12
AP		1975	Conguillio	1970	Muy Alto		3.833,85	1451	40,59	30	1	9	1	10	1	1.803,05	2,95	9.769,78	69.420,20
AP		1975	Conguillio	1970	Muy Alto		1.881,48	1036	35,25	30	1	9	1	10	1	1.827,68	3,73	8.460,80	71.155,36
AP		1975	Conguillio	1970	Muy Alto		3.143,12	1038	1,97	26	0	30	900	20	0	1.751,36	3,07	20.325,98	72.173,24
AP		1975	Conguillio	1970	Muy Alto		69,68	1139	17,79	22	900	7	900	3	900	1.576,25	2,33	17.032,40	79.156,51
AP		1975	Conguillio	1970	Muy Alto		7.491,46	957	3,39	30	1	9	1	10	1	1.949,65	3,56	11.353,70	51.389,60
AP		1975	Conguillio	1970	Muy Alto		7.060,72	1270	5,32	30	1	9	1	10	1	1.711,50	2,16	20.056,44	68.682,91
AP		1975	Conguillio	1970	Muy Alto		5.224,13	1161	7,13	30	1	9	1	10	1	1.717,41	2,3	17.928,30	71.210,14
AP		1975	Conguillio	1970	Muy Alto		4.738,20	1339	10,61	30	1	9	1	10	1	1.775,29	2,12	15.909,39	56.117,37
AP		1975	Conguillio	1970	Muy Alto		2.085,68	1017	8,08	30	1	9	1	10	1	1.934,59	3,82	11.689,40	51.640,04
AP		1975	Conguillio	1970	Muy Alto		3.543,84	1365	18,66	30	1	9	1	10	1	1.800,02	3,93	7.655,47	69.288,22
AP		1975	Conguillio	1970	Muy Alto		3.415,53	1072	8,77	30	1	32	900	23	0	1.746,42	3,07	20.320,56	71.642,62
AP		1975	Conguillio	1970	Muy Alto		5.631,67	1311	19,19	32	0	1	900	10	1	1.695,16	2,72	5.991,73	71.931,70
AP		1975	Conguillio	1970	Muy Alto		11.585,69	1289	41,62	21	100	21	100	26	100	1.901,67	3,27	17.101,97	63.210,35
AP		1975	Conguillio	1970	Muy Alto		3.280,18	1184	7,39	30	1	9	1	20	0	1.819,34	3,25	3.684,56	72.372,92
AP		1975	Conguillio	1970	Muy Alto		5.495,81	1135	2,46	30	1	17	0	20	0	1.737,98	2,43	20.417,00	70.321,12
AP		1975	Conguillio	1970	Muy Alto		1.724,06	1070	8,85	30	1	21	100	26	100	1.905,65	4,4	12.464,02	57.896,82
AP		1975	Conguillio	1970	Muy Alto		1.500,34	1440	7,73	33	0	47	900	20	0	1.732,55	1,83	12.382,49	60.051,32
AP		1975	Conguillio	1970	Muy Alto		2.200,49	1187	32,46	26	0	7	900	10	1	1.751,36	2,98	19.746,85	73.168,93
AP		1975	Conguillio	1970	Muy Alto		990,79	1509	30,67	26	0	7	900	10	1	1.623,65	2,45	11.747,21	77.433,36
AP		1975	Conguillio	1970	Muy Alto		8.747,97	1388	10,22	30	1	9	1	10	1	1.704,51	1,57	20.906,97	66.247,13
AP		1975	Conguillio	1970	Muy Alto		8.059,44	958	6,06	30	1	9	1	10	1	1.928,22	2,93	20.668,08	59.217,68
AP		1975	Conguillio	1970	Muy Alto		2.941,88	1187	18,76	30	1	9	1	10	1	1.751,36	2,98	20.336,24	72.683,28
AP		1975	Conguillio	1970	Muy Alto		4.505,14	1254	10,54	30	1	9	1	10	1	1.748,86	2,98	8.833,21	68.399,11
AP		1975	Conguillio	1970	Muy Alto		2.789,76	1309	11,35	21	100	28	900	26	100	1.790,63	2,55	15.467,34	56.540,55
AP		1975	Conguillio	1970	Muy Alto		1.319,12	1453	24,79	21	100	30	900	20	0	1.589,14	2,47	22.175,93	78.571,72
AP		1975	Conguillio	1970	Muy Alto		9.626,18	1279	13,92	30	1	9	1	10	1	1.702,92	2,16	20.323,50	65.793,92
AP		1975	Conguillio	1970	Muy Alto		885,99	959	3,02	26	0	1	900	26	100	1.934,59	3,51	12.997,04	52.701,97
AP		1975	Conguillio	1970	Muy Alto		9.819,65	1188	11,18	30	1	21	100	10	1	1.898,75	2,89	20.182,22	61.620,35
AP		1975	Conguillio	1970	Muy Alto		4.539,28	1265	18,28	21	100	9	1	10	1	1.748,86	2,98	8.889,12	68.373,93
AP		1975	Conguillio	1970	Muy Alto		8.984,11	1385	6,62	21	100	28	900	26	100	1.725,92	1,84	16.360,04	56.519,75
AP		1975	Conguillio	1970	Muy Alto		828,33	1434	28,86	21	100	14	900	10	1	1.582,71	2,04	15.940,77	78.625,43
AP		1975	Conguillio	1970	Muy Alto		11.619,87	1530	5,06	26	0	1	900	26	100	1.791,91	3,06	17.291,78	64.419,32
AP		1975	Conguillio	1970	Muy Alto		3.926,09	1346	23,23	30	1	9	1	10	1	1.707,23	2,9	19.299,66	69.888,09
AP		1975	Conguillio	1970	Muy Alto		2.427,24	1013	5,73	30	1	9	1	10	1	1.928,15	3,82	11.311,57	51.316,10
AP		1975	Conguillio	1970	Muy Alto		0,77	1331	46,54	30	1	4	0	23	0	1.572,50	2,18	18.329,57	77.747,16
AP		1975	Conguillio	1970	Muy Alto		9.955,41	1236	8,06	30	1	9	1	10	1	1.847,44	2,4	20.294,40	59.642,28
AP		1975	Conguillio	1970	Muy Alto		965,84	1558	9,19	30	1	4	0	35	100	1.557,91	2,27	17.507,82	78.456,51
AP		1975	Conguillio	1970	Muy Alto		5.431,01	1603	4,58	26	0	7	900	10	1	1.705,94	2,18	10.609,23	67.913,48
AP		1975	Conguillio	1970	Muy Alto		5.228,35	1349	18,58	30	1	9	1	10	1	1.667,68	1,84	12.141,14	70.019,30
AP		1975	Conguillio	1970	Muy Alto		2.863,34	1068	4,04	30	1	1	900	26	100	1.848,21	3,07	14.088,34	54.155,32
AP		1975	Conguillio	1970	Muy Alto		805,22	1691	35,26	30	1	9	1	10	1	1.576,39	2,2	14.022,90	77.474,68
AP		1975	Conguillio	1970	Muy Alto		4.299,46	1289	15,24	26	0	59	0	36	0	1.755,23	2,54	12.031,75	68.903,07
AP		1975	Conguillio	1970	Muy Alto		3.756,65	1116	3,95	30	1	21	100	26	100	1.751,36	2,54	20.749,55	71.744,31
AP		1975	Conguillio	1970	Muy Alto		746,48	1348	7,54	30	1	9	1	10	1	1.732,55	2,54	12.455,43	59.504,47
AP		1975	Conguillio	1970	Muy Alto		6.724,79	975	5,26	2	100	72	900	68	100	1.951,20	3,35	12.264,08	51.903,28
AP		1975	Conguillio	1970	Muy Alto		7.994,42	1651	47,19	30	1	9	1	10	1	1.744,33	2,57	14.506,94	67.503,39
AP		1975	Conguillio	1970	Muy Alto		9.238,43	1075	6,76	30	1	9	1	10	1	1.928,22	2,68	20.973,76	59.923,43
AP		1975	Conguillio	1970	Muy Alto		9.700,99	1400	5,13	30	1	21	100	26	100	1.730,46	2,42	18.333,29	66.632,64
ANP		1975			Alto		3.313,69	394	5,43	4	100	0	900	-9999	100	1.506,10	5,32	12.753,94	57.586,07	46,6	Conguillio	193,6	Mocho - Choshuenco	61,20119695	Conguillio	198,51155362300	Mocho - Choshuenco
ANP		1975			Alto		5.584,84	444	11,63	4	100	8	0	-9999	100	1.220,48	6,16	5.975,48	37.770,04	161,7	Conguillio	25,7	Alerce Costero	180,7378592	Conguillio	40,19365612840	Alerce Costero
ANP		1975			Alto		5.015,53	516	16,48	4	100	9	1	-9999	100	1.381,15	5,91	11.502,63	46.534,77	158,2	Conguillio	25,2	Alerce Costero	177,1461201	Conguillio	36,05520634740	Alerce Costero
ANP		1975			Moderado		5.230,66	546	12,71	4	100	2	900	-9999	100	1.381,15	5,91	11.286,48	46.340,24	87,0	Conguillio	61,9	Mocho - Choshuenco	106,0638075	Conguillio	67,92906149640	Mocho - Choshuenco
ANP		1975			Moderado		1.455,47	295	21,97	4	100	42	100	-9999	100	1.105,68	6,73	3.591,02	34.073,94	516,7	Conguillio	14,3	Futaleuf�	532,4839332	Conguillio	22,47707563820	Futaleuf�
ANP		1975			Bajo		1.992,50	245	19,89	4	100	15	900	-9999	100	1.116,41	7	7.939,97	27.276,63	109,9	Conguillio	77,8	Alerce Costero	128,8410237	Conguillio	87,47584124720	Alerce Costero
ANP		1975			Bajo		4.436,95	221	9,97	4	100	73	900	-9999	100	1.135,60	7	12.603,27	22.229,11	345,4	Conguillio	66,9	Chilo�	363,9854513	Conguillio	91,86737168390	Alerce Andino
ANP		1975			Bajo		4.571,12	232	12,46	4	100	24	900	-9999	100	1.135,60	7	12.702,53	22.100,95	181,8	Conguillio	11,1	Alerce Costero	200,8561042	Conguillio	25,73105273150	Alerce Costero
ANP		1975			Bajo		263,04	224	8,65	4	100	0	900	-9999	100	1.505,56	6,12	21.276,15	18.983,78	129,4	Conguillio	223,4	Alerce Costero	143,7993951	Conguillio	235,77050828900	Alerce Costero
ANP		1975			Bajo		2.701,84	293	13,2	4	100	56	900	-9999	100	1.107,14	7	6.909,88	28.064,25	12,1	Conguillio	169,3	Mocho - Choshuenco	33,82870929	Conguillio	174,58896590400	Mocho - Choshuenco
ANP		1975			Bajo		2.748,59	370	6,8	4	100	42	100	-9999	100	1.120,79	7	7.518,30	27.294,80	409,4	Conguillio	47,6	Hornopiren	426,031292	Conguillio	65,15505827540	Hornopiren
ANP		1975			Bajo		231,54	316	22,25	4	100	38	900	-9999	100	1.478,31	6,58	6.982,02	56.388,07	92,7	Conguillio	143,5	Alerce Costero	111,4454108	Conguillio	154,60196674000	Alerce Costero
ANP		1975			Bajo		1.265,70	530	26,57	4	100	23	900	-9999	100	1.484,42	6,07	7.426,34	58.500,78	77,8	Conguillio	122,2	Mocho - Choshuenco	97,38934864	Conguillio	128,03728373800	Mocho - Choshuenco
ANP		1975			Bajo		1.142,90	539	18,87	4	100	20	900	-9999	100	1.484,42	6,07	7.186,64	58.432,51	54,9	Conguillio	66,0	Mocho - Choshuenco	71,55124283	Conguillio	71,08265007800	Mocho - Choshuenco
ANP		1975			Bajo		2.150,22	356	3,32	4	100	9	1	-9999	100	1.522,16	6,18	20.084,57	18.432,60	37,9	Conguillio	83,2	Mocho - Choshuenco	55,58763676	Conguillio	88,17866446250	Mocho - Choshuenco
ANP		1975			Bajo		1.150,76	455	23,76	30	1	24	900	-9999	100	1.484,42	6,59	6.815,24	58.508,83	292,3	Conguillio	86,8	Llanquihue	311,1219957	Conguillio	103,29336344800	Llanquihue
ANP		1975			Bajo		1.120,52	401	11,08	30	1	72	900	-9999	100	1.484,42	6,59	6.579,27	58.443,50	109,8	Conguillio	88,2	Alerce Costero	129,4519758	Conguillio	98,53473165930	Alerce Costero
ANP		1975			Bajo		2.786,51	481	6,28	23	0	9	1	10	1	1.487,10	6,46	6.840,25	59.963,55	283,9	Conguillio	80,4	Alerce Costero	302,9088235	Conguillio	97,95164193850	Alerce Costero
ANP		1975			Bajo		4.471,48	267	11,49	4	100	84	900	-9999	100	1.354,27	7,05	6.206,72	50.482,69	482,6	Conguillio	6,8	Corcovado	498,6854025	Conguillio	42,22072650810	Corcovado
ANP		1975			Bajo		4.425,68	357	21,68	33	0	23	900	-9999	100	1.383,64	7,05	5.693,38	51.172,15	64,3	Conguillio	105,8	Mocho - Choshuenco	84,02292812	Conguillio	111,28042041800	Mocho - Choshuenco
ANP		1975			Bajo		3.896,98	583	18,01	30	1	56	900	10	1	1.491,64	6,25	7.060,02	60.981,54	152,2	Conguillio	21,8	Mocho - Choshuenco	169,2399741	Conguillio	27,23083557190	Mocho - Choshuenco
ANP		1975			Bajo		4.286,52	554	8,1	30	1	74	900	10	1	1.491,64	6,47	6.947,06	61.252,51	54,2	Conguillio	67,6	Mocho - Choshuenco	72,08527235	Conguillio	72,41349214000	Mocho - Choshuenco
ANP		1975			Bajo		3.701,81	139	13,9	32	0	22	900	-9999	100	1.343,18	7,19	6.022,27	49.973,71	165,1	Conguillio	17,1	Alerce Costero	184,0977675	Conguillio	29,90832464990	Alerce Costero
ANP		1975			Bajo		365,77	278	13,06	4	100	17	0	-9999	100	1.591,07	5,8	23.394,73	23.852,77	410,0	Conguillio	13,5	Chilo�	428,2998237	Conguillio	35,75536175800	Chilo�
ANP		1975			Bajo		3.217,18	257	13,99	32	0	17	0	20	0	1.411,29	7,21	4.198,58	52.406,30	246,8	Conguillio	39,0	Alerce Costero	265,8682626	Conguillio	56,05251617130	Alerce Costero
ANP		1975			Bajo		3.420,27	94	24,17	33	0	45	900	-9999	100	1.343,18	7,21	5.911,21	49.887,43	428,7	Conguillio	11,1	Chilo�	447,0445504	Conguillio	17,05552909350	Chilo�
ANP		1975			Bajo		5.134,16	458	10,43	30	1	9	1	10	1	1.494,95	6,47	7.021,76	61.918,77	285,0	Conguillio	8,6	Llanquihue	301,3025683	Conguillio	20,08605934460	Llanquihue
ANP		1975			Bajo		530,76	416	7,21	4	100	20	900	-9999	100	1.591,07	5,75	23.010,68	23.770,85	186,7	Conguillio	18,2	Alerce Costero	205,658436	Conguillio	31,25241252100	Alerce Costero
ANP		1975			Bajo		2.196,64	315	5,01	33	0	0	900	23	0	1.411,29	7,07	3.307,80	53.345,42	110,3	Conguillio	223,5	Mocho - Choshuenco	124,8207523	Conguillio	228,43590855300	Mocho - Choshuenco
ANP		1975			Bajo		5.138,25	337	6,67	4	100	21	100	-9999	100	1.141,08	7	9.577,56	24.355,04	224,2	Conguillio	16,0	Alerce Costero	243,204627	Conguillio	30,05491987140	Alerce Costero
ANP		1975			Bajo		4.963,95	459	15,06	30	1	0	900	10	1	1.489,93	6,47	6.492,03	61.535,41	128,1	Conguillio	219,8	Alerce Costero	142,6254542	Conguillio	232,12141671800	Alerce Costero
ANP		1975			Bajo		1.409,14	304	13,96	26	0	19	900	19	0	1.429,20	7,06	2.955,29	54.367,24	96,6	Conguillio	140,8	Alerce Costero	115,3912108	Conguillio	152,09088857900	Alerce Costero
ANP		1975			Bajo		2.344,74	208	11,04	4	100	5	900	-9999	100	1.170,46	7	15.697,22	18.248,41	223,1	Conguillio	62,5	Llanquihue	240,8380327	Conguillio	74,12112331460	Llanquihue
ANP		1975			Bajo		4.031,84	366	16,44	4	100	85	900	-9999	100	1.546,79	5,99	19.418,62	20.309,88	545,7	Conguillio	20,1	Corcovado	561,5294048	Conguillio	55,34049358830	Corcovado
ANP		1975			Bajo		2.193,44	139	10,01	33	0	9	1	20	0	1.398,81	7,21	3.295,22	52.434,08	341,1	Conguillio	74,9	Chilo�	359,8400088	Conguillio	107,24034953400	Chilo�
ANP		1975			Bajo		235,49	342	6,93	4	100	0	900	-9999	100	1.636,64	5,75	23.389,43	23.989,21	62,2	Conguillio	73,6	Mocho - Choshuenco	76,31440626	Conguillio	79,06639100790	Mocho - Choshuenco
ANP		1975			Bajo		0,05	254	11,95	4	100	7	900	-9999	100	1.636,64	5,76	24.099,18	24.622,05	323,5	Conguillio	23,3	Hornopiren	339,3118556	Conguillio	38,87368108490	Hornopiren
ANP		1975			Bajo		1.601,55	335	1,97	4	100	76	900	-9999	100	1.435,54	6,32	10.319,34	10.504,95	238,3	Conguillio	61,0	Llanquihue	256,5775211	Conguillio	74,69635985260	Llanquihue
ANP		1975			Bajo		1.658,94	232	8,92	33	0	2	900	20	0	1.398,81	7,5	2.525,82	53.343,56	32,8	Conguillio	89,6	Mocho - Choshuenco	48,54733396	Conguillio	94,87726987530	Mocho - Choshuenco
ANP		1975			Bajo		4.774,67	289	22,81	4	100	40	900	-9999	100	1.123,50	7	9.912,56	24.155,01	308,7	Conguillio	0,5	Alerce Andino	325,2760591	Conguillio	11,34862043030	Alerce Andino
ANP		1975			Bajo		308,86	319	2,9	4	100	22	900	-9999	100	1.446,88	6,27	11.854,81	12.389,54	120,6	Conguillio	63,9	Alerce Costero	139,3667572	Conguillio	74,53184580240	Alerce Costero
ANP		1975			Bajo		650,67	231	7,78	4	100	22	900	-9999	100	1.282,04	7	7.166,02	6.573,58	93,1	Conguillio	179,7	Alerce Costero	109,122332	Conguillio	186,66470211300	Mocho - Choshuenco
ANP		1975			Bajo		825,97	168	12,26	26	0	25	900	19	0	1.416,98	7,5	1.824,63	54.081,08	216,9	Conguillio	70,9	Llanquihue	234,8362499	Conguillio	82,54483556700	Llanquihue
ANP		1975			Bajo		1.671,14	101	4,73	23	0	57	900	20	0	1.367,01	7,52	3.099,60	52.050,94	422,6	Conguillio	20,3	Chilo�	440,8325769	Conguillio	28,83078709650	Chilo�
ANP		1975			Bajo		2.018,74	312	19,98	4	100	24	900	-9999	100	1.334,21	6,78	3.433,99	1.080,30	299,2	Conguillio	74,8	Llanquihue	317,9806221	Conguillio	91,03774904960	Llanquihue
ANP		1975			Bajo		169,19	102	9,72	33	0	31	900	19	0	1.416,98	7,31	1.380,82	54.666,77	201,6	Conguillio	49,0	Alerce Costero	220,1906349	Conguillio	60,02569439970	Alerce Costero
ANP		1975			Bajo		1.969,75	307	15,82	4	100	9	1	-9999	100	1.225,23	7	12.980,14	12.738,94	554,9	Conguillio	5,3	Corcovado	571,4607074	Conguillio	34,47409258720	Corcovado
ANP		1975			Bajo		694,18	92	4,43	4	100	14	900	-9999	100	1.024,32	7,34	2.496,74	32.822,74	550,8	Conguillio	4,7	Corcovado	567,4457975	Conguillio	34,08753161280	Corcovado
ANP		1975			Bajo		4.528,39	222	10,86	4	100	10	900	-9999	100	1.156,05	7	14.265,52	20.106,89	60,7	Conguillio	138,4	Mocho - Choshuenco	79,50950798	Conguillio	143,60972168300	Mocho - Choshuenco
ANP		1975			Bajo		1.662,33	409	3,84	4	100	3	900	-9999	100	1.603,49	5,75	22.050,00	22.490,20	378,5	Conguillio	35,0	Chilo�	397,1211093	Conguillio	67,34703310220	Chilo�
ANP		1975			Bajo		6.270,81	359	24,48	30	1	9	1	19	0	1.490,40	6,57	6.506,54	62.787,33	273,2	Conguillio	70,9	Alerce Costero	292,2015796	Conguillio	88,55764587360	Alerce Costero
ANP		1975			Bajo		1.609,69	227	2,26	4	100	31	900	-9999	100	1.185,59	7	16.736,09	16.570,82	94,7	Conguillio	35,2	Mocho - Choshuenco	113,0158332	Conguillio	40,57881745670	Mocho - Choshuenco
ANP		1975			Bajo		293,75	360	11,18	4	100	9	1	-9999	100	1.685,26	5,7	23.613,37	24.176,85	261,5	Conguillio	22,2	Llanquihue	278,8306526	Conguillio	33,84308800640	Llanquihue
ANP		1975			Bajo		2.735,16	353	6,67	4	100	0	900	-9999	100	1.442,85	6,28	8.959,31	9.488,73	33,0	Conguillio	155,8	Mocho - Choshuenco	47,90635651	Conguillio	161,21414081900	Mocho - Choshuenco
ANP		1975			Bajo		4.341,87	172	12,81	23	0	9	1	20	0	1.021,22	7,6	4.053,89	36.561,78	315,7	Conguillio	12,4	Hornopiren	331,8031618	Conguillio	27,20529247340	Alerce Andino
ANP		1975			Bajo		570,38	488	7,21	4	100	17	0	-9999	100	1.993,13	5,36	33.496,82	33.559,46	143,0	Conguillio	41,3	Alerce Costero	161,9046584	Conguillio	51,63514953500	Alerce Costero
ANP		1975			Bajo		7.152,12	234	27,92	33	0	3	900	20	0	1.492,50	6,65	6.777,00	63.417,05	19,4	Conguillio	103,3	Mocho - Choshuenco	38,37121982	Conguillio	108,15960392200	Mocho - Choshuenco
ANP		1975			Bajo		384,16	215	19,71	4	100	30	900	-9999	100	1.207,51	7	16.046,51	15.667,11	32,2	Conguillio	183,4	Mocho - Choshuenco	53,96715417	Conguillio	188,77916273700	Mocho - Choshuenco
ANP		1975			Bajo		365,31	215	12,41	4	100	5	900	-9999	100	1.207,51	7	16.059,07	15.666,07	97,6	Conguillio	198,7	Mocho - Choshuenco	112,5922181	Conguillio	203,93737737900	Mocho - Choshuenco
ANP		1975			Bajo		329,27	375	32,05	4	100	0	900	-9999	100	2.003,96	5,4	34.288,28	34.336,42	77,4	Conguillio	203,7	Mocho - Choshuenco	92,17577881	Conguillio	208,57820517700	Mocho - Choshuenco
ANP		1975			Bajo		8.001,36	463	18,42	26	0	9	1	19	0	1.492,50	6,66	7.506,04	64.197,97	295,2	Conguillio	13,3	Llanquihue	311,3807804	Conguillio	26,12380112250	Llanquihue
ANP		1975			Bajo		3.207,14	119	9,32	30	1	23	900	19	0	1.467,28	7,05	1.510,24	58.220,02	166,2	Conguillio	47,0	Mocho - Choshuenco	184,4209021	Conguillio	52,82844920760	Mocho - Choshuenco
ANP		1975			Bajo		4.415,88	139	14,71	23	0	17	0	23	0	1.019,04	7,64	4.698,00	36.935,35	390,6	Conguillio	33,2	Chilo�	408,7547548	Conguillio	58,24258447930	Chilo�
ANP		1975			Bajo		5.506,24	143	13,31	33	0	9	1	19	0	1.484,05	6,8	4.685,12	61.395,65	206,4	Conguillio	3,9	Alerce Costero	225,293657	Conguillio	12,53276134860	Alerce Costero
ANP		1975			Bajo		2.914,52	388	5,79	4	100	15	900	-9999	100	1.549,78	5,9	16.383,55	16.926,69	110,7	Conguillio	96,6	Alerce Costero	130,459249	Conguillio	107,58830033800	Alerce Costero
ANP		1975			Bajo		2.689,79	381	1,82	4	100	35	0	-9999	100	1.549,78	5,9	16.162,19	16.694,20	348,4	Conguillio	64,0	Chilo�	366,9281849	Conguillio	92,37113624990	Alerce Andino
ANP		1975			Bajo		796,86	306	16,48	4	100	74	900	-9999	100	1.209,48	7	16.574,70	16.100,05	28,4	Conguillio	94,2	Mocho - Choshuenco	44,01379787	Conguillio	99,48649738970	Mocho - Choshuenco
ANP		1975			Bajo		738,7	270	13,66	4	100	54	900	-9999	100	1.209,48	7	16.497,51	16.008,36	55,0	Conguillio	173,4	Mocho - Choshuenco	69,5107839	Conguillio	178,28114512000	Mocho - Choshuenco
ANP		1975			Bajo		3.022,76	185	5,39	4	100	0	900	-9999	100	1.174,29	7	17.200,54	18.350,40	33,4	Conguillio	154,6	Mocho - Choshuenco	48,08649967	Conguillio	160,02967847300	Mocho - Choshuenco
ANP		1975			Bajo		685,26	422	22,03	4	100	14	900	-9999	100	1.946,24	5,43	30.192,96	30.260,96	315,6	Conguillio	87,5	Llanquihue	334,4394827	Conguillio	103,78321882000	Llanquihue
ANP		1975			Bajo		1.856,92	503	9,04	4	100	72	900	-9999	100	1.727,96	5,55	23.640,40	23.931,99	476,6	Conguillio	15,0	Futaleuf�	492,4374644	Conguillio	21,86494988030	Futaleuf�
ANP		1975			Bajo		1.296,06	100	5,27	33	0	34	900	20	0	1.315,94	7,71	4.344,31	51.212,27	259,9	Conguillio	64,0	Alerce Costero	278,8292346	Conguillio	81,62094397640	Alerce Costero
ANP		1975			Bajo		2.609,75	109	4,97	33	0	5	900	23	0	1.192,61	8	10.248,25	45.092,40	230,5	Conguillio	49,9	Alerce Costero	249,2678564	Conguillio	65,12433866500	Alerce Costero
ANP		1975			Bajo		6.912,97	453	17,03	33	0	23	900	19	0	1.479,59	6,91	4.601,52	61.355,05	263,8	Conguillio	70,3	Llanquihue	282,5464074	Conguillio	86,46403618590	Llanquihue
ANP		1975			Bajo		2.573,41	103	2,05	33	0	9	1	23	0	1.168,00	8	11.081,68	44.278,94	45,8	Conguillio	83,0	Mocho - Choshuenco	60,26760358	Conguillio	88,46128322510	Mocho - Choshuenco
ANP		1975			Bajo		2.715,05	706	15,75	4	100	82	900	-9999	100	2.054,19	5,31	31.920,73	31.934,24	362,0	Conguillio	34,8	Hornopiren	377,6651227	Conguillio	46,72116214430	Hornopiren
ANP		1975			Bajo		1.930,53	670	11,82	4	100	57	900	-9999	100	2.070,40	5,34	32.836,49	32.840,48	161,4	Conguillio	29,9	Mocho - Choshuenco	177,9017714	Conguillio	35,48641986940	Mocho - Choshuenco
ANP		1975			Bajo		2.585,95	101	5,79	33	0	0	900	23	0	1.168,00	8	11.100,37	44.110,74	96,7	Conguillio	215,3	Mocho - Choshuenco	111,4012968	Conguillio	220,17752682100	Mocho - Choshuenco
ANP		1975			Bajo		3.254,19	82	1,39	33	0	42	100	23	0	1.192,61	7,82	9.862,65	45.768,14	143,6	Conguillio	28,2	Mocho - Choshuenco	159,266884	Conguillio	33,73521720130	Mocho - Choshuenco
ANP		1975			Bajo		3.234,03	177	11,37	33	0	57	900	20	0	1.398,35	7,5	1.606,86	54.803,55	327,7	Conguillio	0,1	Alerce Andino	344,757207	Conguillio	14,99604683060	Alerce Andino
ANP		1975			Bajo		3.310,78	83	6,14	33	0	0	900	23	0	1.192,61	8	10.253,47	45.395,39	29,7	Conguillio	154,9	Mocho - Choshuenco	44,76750166	Conguillio	160,38833927800	Mocho - Choshuenco
ANP		1975			Bajo		149,22	340	4,58	4	100	34	900	-9999	100	2.076,97	5,37	35.144,64	35.120,94	127,7	Conguillio	59,4	Alerce Costero	146,3752609	Conguillio	68,87655416650	Alerce Costero
ANP		1975			Bajo		2.955,80	214	9,7	26	0	17	0	19	0	1.398,35	7,5	1.909,99	54.795,01	300,8	Conguillio	93,8	Llanquihue	319,6599459	Conguillio	110,13803975800	Llanquihue
ANP		1975			Bajo		528,42	258	15,2	4	100	7	900	-9999	100	1.331,23	6,62	8.534,54	6.730,79	96,7	Conguillio	24,9	Mocho - Choshuenco	113,8225894	Conguillio	29,72426891940	Mocho - Choshuenco
ANP		1975			Bajo		2.479,18	76	2,86	23	0	3	900	23	0	1.148,51	8	11.305,23	44.103,12	444,8	Conguillio	4,9	Chilo�	463,1914724	Conguillio	11,63695697060	Chilo�
ANP		1975			Bajo		803,28	417	0,68	4	100	10	900	-9999	100	1.553,75	5,94	13.123,41	13.629,21	179,6	Conguillio	32,5	Alerce Costero	198,4483192	Conguillio	46,63746242130	Alerce Costero
ANP		1975			Bajo		4.265,69	456	15,04	4	100	9	1	-9999	100	1.671,59	5,69	18.634,21	18.889,22	527,9	Conguillio	20,5	Corcovado	543,7926291	Conguillio	39,85411201230	Futaleuf�
ANP		1975			Bajo		2.089,37	401	3,63	4	100	9	1	-9999	100	1.535,96	6	11.657,78	11.947,23	339,9	Conguillio	9,1	Hornopiren	355,8450077	Conguillio	19,50337315830	Hornopiren
ANP		1975			Bajo		3.547,42	574	16,47	4	100	23	900	-9999	100	1.938,12	5,33	27.407,18	27.433,75	139,5	Conguillio	40,7	Mocho - Choshuenco	158,1675024	Conguillio	47,11438424330	Mocho - Choshuenco
ANP		1975			Bajo		948,22	318	11,56	4	100	40	900	-9999	100	1.331,23	6,62	8.729,89	7.166,84	105,0	Conguillio	19,2	Mocho - Choshuenco	121,0444706	Conguillio	24,71123617470	Mocho - Choshuenco
ANP		1975			Bajo		1.082,11	314	18,46	4	100	8	0	-9999	100	1.331,23	6,62	8.666,19	7.153,07	99,9	Conguillio	96,7	Alerce Costero	119,525835	Conguillio	106,63345389400	Alerce Costero
ANP		1975			Bajo		1.236,32	253	6,93	4	100	10	900	-9999	100	1.331,23	6,62	8.335,58	6.854,75	27,9	Conguillio	109,0	Mocho - Choshuenco	47,0608206	Conguillio	113,84971429700	Mocho - Choshuenco
ANP		1975			Bajo		1.824,88	430	5,24	4	100	9	1	-9999	100	1.535,96	6	11.958,92	12.381,79	197,4	Conguillio	2,7	Alerce Costero	216,2927791	Conguillio	8,43978647890	Alerce Costero
ANP		1975			Bajo		194,36	597	18,92	4	100	7	900	-9999	100	2.419,92	4,21	44.477,88	47.280,28	406,7	Conguillio	30,9	Chilo�	424,8237888	Conguillio	47,35798738240	Chilo�
ANP		1975			Bajo		3.105,81	68	3,39	33	0	9	1	23	0	1.212,28	7,78	8.833,01	47.525,87	274,1	Conguillio	71,3	Alerce Costero	293,0229562	Conguillio	88,96030224030	Alerce Costero
ANP		1975			Bajo		5.081,47	276	14,13	23	0	4	0	23	0	1.436,03	7,11	3.006,01	58.319,79	320,1	Conguillio	51,9	Llanquihue	338,426259	Conguillio	64,76074080150	Alerce Andino
ANP		1975			Bajo		911,18	902	32,58	4	100	5	900	-9999	100	2.418,54	4,07	44.647,87	48.614,72	255,4	Conguillio	62,0	Llanquihue	273,9488678	Conguillio	77,54105170060	Llanquihue
ANP		1975			Bajo		4.610,57	197	4,04	26	0	9	1	24	0	1.188,73	7	19.209,28	18.210,08	10,9	Conguillio	165,3	Mocho - Choshuenco	28,19705169	Conguillio	170,43945577600	Mocho - Choshuenco
ANP		1975			Bajo		4.502,62	482	18,03	23	0	10	900	23	0	1.231,24	7	17.742,70	16.477,39	73,3	Conguillio	199,9	Mocho - Choshuenco	88,09080252	Conguillio	204,84303838000	Mocho - Choshuenco
ANP		1975			Bajo		1.567,24	301	4,82	33	0	9	1	-9999	100	1.323,78	6,62	9.390,48	8.027,83	181,2	Conguillio	52,2	Mocho - Choshuenco	198,6343981	Conguillio	57,57975376430	Mocho - Choshuenco
ANP		1975			Bajo		4.693,91	546	8,71	4	100	7	900	-9999	100	1.819,84	5,42	23.033,57	23.078,09	436,4	Conguillio	8,8	Chilo�	454,8183911	Conguillio	11,31311772880	Chilo�
ANP		1975			Bajo		2.939,45	58	3,93	33	0	0	900	23	0	1.253,05	7,78	8.538,97	48.182,08	52,0	Conguillio	199,0	Mocho - Choshuenco	66,77330337	Conguillio	203,82616882200	Mocho - Choshuenco
ANP		1975			Bajo		5.616,28	500	2,16	4	100	30	900	-9999	100	1.785,19	5,5	21.207,26	21.270,49	63,1	Conguillio	108,8	Mocho - Choshuenco	82,85347616	Conguillio	114,17943741800	Mocho - Choshuenco
ANP		1975			Bajo		1.770,83	333	13,86	33	0	9	1	-9999	100	1.323,78	6,6	9.370,91	8.074,46	115,0	Conguillio	21,2	Mocho - Choshuenco	133,1610199	Conguillio	27,99361266770	Mocho - Choshuenco
ANP		1975			Bajo		135,01	353	8,74	4	100	60	900	-9999	100	1.439,68	6	3.296,78	4.085,13	516,3	Conguillio	18,8	Futaleuf�	532,1629486	Conguillio	28,01984297100	Futaleuf�
ANP		1975			Bajo		994,67	934	19,24	4	100	84	900	-9999	100	2.376,62	3,9	44.391,59	49.639,06	29,9	Conguillio	95,6	Mocho - Choshuenco	44,58108329	Conguillio	100,98775535000	Mocho - Choshuenco
ANP		1975			Bajo		3.122,96	50	1,07	33	0	0	900	23	0	1.244,56	7,78	8.743,24	48.115,15	115,7	Conguillio	237,3	Mocho - Choshuenco	130,5354125	Conguillio	242,16264211800	Mocho - Choshuenco
ANP		1975			Bajo		4.778,04	492	3,93	4	100	7	900	-9999	100	1.708,20	5,58	19.496,13	19.580,89	469,6	Conguillio	19,0	Corcovado	485,8593898	Conguillio	52,49215792360	Corcovado
ANP		1975			Bajo		1.423,68	1132	11,8	4	100	9	1	-9999	100	2.401,68	3,94	43.778,28	47.869,51	133,5	Conguillio	50,8	Alerce Costero	152,4937117	Conguillio	63,40965210960	Mocho - Choshuenco
ANP		1975			Bajo		3.696,45	428	16,82	26	0	52	900	26	100	1.274,26	6,84	14.208,41	12.689,09	346,8	Conguillio	65,8	Chilo�	365,2261021	Conguillio	83,88045740580	Alerce Andino
ANP		1975			Bajo		2.092,97	307	13,46	21	100	9	1	-9999	100	1.323,78	6,64	9.690,01	8.453,61	237,9	Conguillio	44,6	Llanquihue	254,6268178	Conguillio	54,63940392600	Llanquihue
ANP		1975			Bajo		3.792,43	456	16,99	21	100	34	900	10	1	1.274,26	6,84	14.273,88	12.777,12	124,3	Conguillio	47,1	Mocho - Choshuenco	143,2825609	Conguillio	53,94592511790	Mocho - Choshuenco
ANP		1975			Bajo		3.807,77	394	19,14	33	0	28	900	23	0	1.295,60	6,72	12.278,51	10.937,94	515,7	Conguillio	54,8	Chilo�	533,804285	Conguillio	79,48351112050	Chilo�
ANP		1975			Bajo		2.420,96	107	12,3	33	0	9	1	26	100	1.041,96	7,81	9.647,70	37.464,09	328,8	Conguillio	6,2	Hornopiren	345,1656708	Conguillio	19,08934088810	Hornopiren
ANP		1975			Bajo		103,22	375	3,2	4	100	9	1	-9999	100	2.148,63	5,23	35.814,43	35.721,78	122,2	Conguillio	21,0	Mocho - Choshuenco	137,8346647	Conguillio	26,46270292970	Mocho - Choshuenco
ANP		1975			Bajo		47,27	279	29,01	4	100	85	900	-9999	100	1.499,22	6	8.258,68	8.410,68	142,2	Conguillio	27,8	Mocho - Choshuenco	157,795967	Conguillio	33,37847691970	Mocho - Choshuenco
ANP		1975			Bajo		1.475,19	423	10,32	26	0	7	900	19	0	1.387,38	7,25	4.181,20	55.262,91	54,3	Conguillio	66,7	Mocho - Choshuenco	71,43711846	Conguillio	71,66347563870	Mocho - Choshuenco
ANP		1975			Bajo		1.349,30	748	17,55	4	100	22	900	-9999	100	2.432,88	4,38	42.324,57	44.720,81	104,4	Conguillio	150,4	Alerce Costero	122,5676451	Conguillio	162,15359126300	Alerce Costero
ANP		1975			Bajo		2.051,09	1047	10,92	4	100	24	900	-9999	100	2.401,68	3,94	42.955,49	47.561,28	277,2	Conguillio	69,4	Llanquihue	295,8677958	Conguillio	85,95138788010	Llanquihue
ANP		1975			Bajo		1.418,16	1018	25,92	4	100	27	900	-9999	100	2.345,53	3,76	43.654,14	50.296,76	120,4	Conguillio	171,6	Alerce Costero	137,2633752	Conguillio	184,37304256600	Alerce Costero
ANP		1975			Bajo		4.047,19	538	12,56	26	0	34	900	19	0	1.280,86	6,77	13.393,11	12.153,24	218,6	Conguillio	60,7	Alerce Costero	237,1001922	Conguillio	72,36088184570	Alerce Costero
ANP		1975			Bajo		2.988,86	373	20,57	21	100	9	1	23	0	1.327,93	6,6	9.201,21	8.300,76	152,2	Conguillio	23,9	Mocho - Choshuenco	169,5029885	Conguillio	28,91372494570	Mocho - Choshuenco
ANP		1975			Bajo		3.897,83	505	15,5	30	1	54	900	23	0	1.280,86	6,77	13.413,08	12.206,20	330,1	Conguillio	61,4	Alerce Andino	348,4335442	Conguillio	72,07195699920	Alerce Andino
ANP		1975			Bajo		847,8	670	21,78	4	100	28	900	-9999	100	2.443,59	4,46	41.564,14	43.013,91	4,2	Conguillio	147,6	Mocho - Choshuenco	19,89337894	Conguillio	152,97419330800	Mocho - Choshuenco
ANP		1975			Bajo		1.274,12	620	13,33	4	100	20	900	-9999	100	2.159,18	5,24	33.497,92	33.394,58	291,1	Conguillio	84,7	Llanquihue	309,9266944	Conguillio	101,23000718400	Llanquihue
ANP		1975			Bajo		4.503,43	536	3,34	4	100	31	900	-9999	100	1.816,38	5,46	20.836,11	20.856,28	32,4	Conguillio	175,8	Mocho - Choshuenco	46,77007396	Conguillio	180,65122923400	Mocho - Choshuenco
ANP		1975			Bajo		3.470,08	490	4,22	4	100	5	900	-9999	100	1.733,28	5,55	18.830,59	18.869,15	76,8	Conguillio	167,0	Mocho - Choshuenco	93,33526381	Conguillio	172,27267682900	Mocho - Choshuenco
ANP		1975			Bajo		596,75	283	3,93	33	0	0	900	-9999	100	1.391,29	6,16	1.868,95	1.790,56	135,5	Conguillio	152,2	Alerce Costero	153,5020434	Conguillio	166,19383089200	Alerce Costero
ANP		1975			Bajo		3.555,22	495	6,47	4	100	9	1	-9999	100	1.790,21	5,55	19.184,75	19.212,00	109,8	Conguillio	51,2	Mocho - Choshuenco	128,8119683	Conguillio	58,03337889090	Mocho - Choshuenco
ANP		1975			Bajo		2.481,63	1054	29,89	4	100	5	900	-9999	100	2.431,92	4,18	41.437,42	45.362,10	218,2	Conguillio	33,6	Alerce Costero	237,0956252	Conguillio	47,97485358640	Alerce Costero
ANP		1975			Bajo		2.783,46	285	17,99	30	1	7	900	10	1	1.227,13	6,94	17.686,17	16.422,03	322,6	Conguillio	7,0	Hornopiren	338,8354831	Conguillio	24,27496194040	Hornopiren
ANP		1975			Bajo		161,56	321	12,73	30	1	5	900	20	0	1.349,96	7,37	5.704,81	54.344,46	42,9	Conguillio	165,0	Mocho - Choshuenco	57,46317101	Conguillio	169,90772626600	Mocho - Choshuenco
ANP		1975			Bajo		2.494,41	1092	22,18	4	100	24	900	-9999	100	2.305,40	3,73	42.383,91	49.678,75	263,5	Conguillio	49,5	Llanquihue	281,8778918	Conguillio	65,31873627620	Llanquihue
ANP		1975			Bajo		4.023,63	895	12,06	4	100	21	100	-9999	100	2.165,76	5,22	30.727,84	30.621,66	14,3	Conguillio	130,5	Mocho - Choshuenco	33,16497077	Conguillio	135,32432968500	Mocho - Choshuenco
ANP		1975			Bajo		3.199,06	859	10,48	4	100	89	900	-9999	100	2.357,86	3,89	41.680,00	47.241,71	286,4	Conguillio	18,7	Llanquihue	302,4442284	Conguillio	30,58743589200	Llanquihue
ANP		1975			Bajo		2.565,68	944	10,68	4	100	0	900	-9999	100	2.431,92	4,18	40.937,89	44.536,16	106,1	Conguillio	229,4	Mocho - Choshuenco	120,9366483	Conguillio	234,27898760900	Mocho - Choshuenco
ANP		1975			Bajo		3.171,40	928	11,56	4	100	5	900	-9999	100	2.357,86	3,89	41.526,11	47.528,17	68,9	Conguillio	148,4	Mocho - Choshuenco	87,05892281	Conguillio	153,71825313000	Mocho - Choshuenco
ANP		1975			Bajo		3.057,13	1037	23,68	4	100	34	900	-9999	100	2.341,49	3,73	41.959,46	49.157,62	382,4	Conguillio	38,1	Chilo�	400,5975035	Conguillio	65,26725848200	Chilo�
ANP		1975			Bajo		2.894,65	447	14,94	32	0	8	0	24	0	1.311,04	6,71	11.857,72	11.069,14	89,5	Conguillio	53,5	Mocho - Choshuenco	108,4951362	Conguillio	59,45311118630	Mocho - Choshuenco
ANP		1975			Bajo		2.354,32	299	4,43	33	0	9	1	23	0	1.358,32	6,52	8.060,69	7.860,61	145,9	Conguillio	18,5	Mocho - Choshuenco	163,2641521	Conguillio	23,20931895860	Mocho - Choshuenco
ANP		1975			Bajo		2.276,53	820	19,74	4	100	70	900	-9999	100	2.395,33	4,1	40.913,91	46.375,21	139,8	Conguillio	50,1	Alerce Costero	158,6931401	Conguillio	59,85151813110	Alerce Costero
ANP		1975			Bajo		70,17	320	13,42	30	1	9	1	10	1	1.384,47	7,02	6.372,79	55.354,56	332,2	Conguillio	4,1	Alerce Andino	349,0731544	Conguillio	18,14221619820	Alerce Andino
ANP		1975			Bajo		206,58	357	36,62	4	100	2	900	-9999	100	1.587,07	6	11.047,74	11.243,36	93,0	Conguillio	205,7	Mocho - Choshuenco	107,3931369	Conguillio	210,61761346300	Mocho - Choshuenco
ANP		1975			Bajo		870,39	560	7,06	4	100	9	1	-9999	100	2.246,17	5,04	35.252,94	35.087,89	470,9	Conguillio	18,4	Corcovado	486,9699802	Conguillio	53,53741695630	Corcovado
ANP		1975			Bajo		3.161,96	963	2,26	4	100	19	900	-9999	100	2.217,91	5,2	32.139,89	31.991,01	124,9	Conguillio	60,2	Alerce Costero	143,6526046	Conguillio	70,51184659260	Alerce Costero
ANP		1975			Bajo		6.729,37	610	15,17	4	100	9	1	-9999	100	2.086,37	5,15	27.777,59	27.658,58	149,1	Conguillio	17,7	Mocho - Choshuenco	165,9251116	Conguillio	23,36812902680	Mocho - Choshuenco
ANP		1975			Bajo		2.302,35	1106	27,02	4	100	0	900	-9999	100	2.323,15	3,89	40.558,63	47.235,53	128,2	Conguillio	244,7	Mocho - Choshuenco	142,9088574	Conguillio	249,64450966900	Mocho - Choshuenco
ANP		1975			Bajo		759,43	492	5,26	4	100	9	1	-9999	100	1.657,52	5,75	13.725,99	13.764,53	117,4	Conguillio	4,3	Mocho - Choshuenco	133,7740625	Conguillio	9,69542247738	Mocho - Choshuenco
ANP		1975			Bajo		1.599,26	398	17,98	30	1	20	900	19	0	1.330,32	6,59	11.060,05	10.701,41	226,8	Conguillio	54,3	Llanquihue	243,9511198	Conguillio	65,47574761300	Llanquihue
ANP		1975			Bajo		1.009,43	825	10,18	4	100	8	0	-9999	100	2.376,38	4,13	39.712,74	45.394,64	103,3	Conguillio	89,8	Alerce Costero	122,787763	Conguillio	99,45897831310	Alerce Costero
ANP		1975			Bajo		4,49	292	3,58	4	100	0	900	-9999	100	1.595,77	5,9	11.786,69	11.857,09	47,3	Conguillio	198,0	Mocho - Choshuenco	69,17814434	Conguillio	203,44070609200	Mocho - Choshuenco
ANP		1975			Bajo		2.175,39	546	11,28	30	1	60	900	20	0	1.358,32	6,38	8.139,17	8.093,89	503,2	Conguillio	19,5	Futaleuf�	519,0714778	Conguillio	27,89686564150	Futaleuf�
ANP		1975			Bajo		1.634,69	544	11,35	32	0	20	900	23	0	1.330,32	6,52	10.284,41	10.081,92	140,3	Conguillio	32,9	Mocho - Choshuenco	158,7745202	Conguillio	39,43120081740	Mocho - Choshuenco
ANP		1975			Bajo		1.010,56	729	19,85	4	100	0	900	-9999	100	2.421,13	4,38	38.883,27	42.254,77	63,3	Conguillio	201,2	Mocho - Choshuenco	77,94097798	Conguillio	206,08475903200	Mocho - Choshuenco
ANP		1975			Bajo		5.818,65	719	4,06	4	100	74	900	-9999	100	2.114,45	5,15	27.318,47	27.165,56	172,5	Conguillio	47,8	Mocho - Choshuenco	190,3984143	Conguillio	52,58115322750	Mocho - Choshuenco
ANP		1975			Bajo		4.536,42	658	4,38	4	100	8	0	-9999	100	2.012,92	5,09	24.429,08	24.292,74	189,8	Conguillio	16,0	Alerce Costero	208,7562394	Conguillio	28,02908761590	Alerce Costero
ANP		1975			Bajo		94,22	352	33,26	4	100	9	1	-9999	100	1.620,43	6	12.092,89	12.128,27	400,9	Conguillio	41,5	Hornopiren	417,7663762	Conguillio	60,04266835620	Hornopiren
ANP		1975			Bajo		1.934,28	1266	24,03	4	100	59	0	-9999	100	2.156,88	3,71	39.510,82	47.932,51	347,0	Conguillio	65,4	Chilo�	365,5094686	Conguillio	85,74639149760	Alerce Andino
ANP		1975			Bajo		650,07	313	16,07	32	0	9	1	20	0	1.336,30	6,59	11.198,55	11.113,06	498,5	Conguillio	49,0	Chilo�	516,4200721	Conguillio	72,69329248930	Chilo�
ANP		1975			Bajo		51,61	510	9,58	4	100	20	900	-9999	100	2.405,49	4,38	37.864,20	41.710,61	188,2	Conguillio	42,1	Alerce Costero	206,8677614	Conguillio	55,05996087430	Alerce Costero
ANP		1975			Bajo		2.788,96	122	9,21	23	0	85	900	20	0	1.069,24	7,83	6.510,18	40.062,22	319,3	Conguillio	98,6	Llanquihue	338,1622224	Conguillio	114,89389346400	Llanquihue
ANP		1975			Bajo		28,83	638	11,77	4	100	34	900	-9999	100	2.417,63	4,29	38.145,74	43.430,98	198,6	Conguillio	56,8	Alerce Costero	217,0705694	Conguillio	68,67377211950	Alerce Costero
ANP		1975			Bajo		1.309,26	801	20,36	4	100	5	900	-9999	100	2.346,42	4,59	37.085,26	37.331,53	78,9	Conguillio	200,0	Mocho - Choshuenco	93,55667951	Conguillio	204,91566178100	Mocho - Choshuenco
ANP		1975			Bajo		2.500,43	1628	13,2	4	100	9	1	-9999	100	2.122,49	3,59	39.921,01	50.831,53	445,8	Conguillio	6,7	Chilo�	464,1533288	Conguillio	14,60237894430	Chilo�
ANP		1975			Bajo		3.322,12	1545	17,72	4	100	5	900	-9999	100	2.139,18	3,53	39.454,74	49.514,65	331,5	Conguillio	37,7	Alerce Andino	349,4154815	Conguillio	48,60104103300	Alerce Andino
ANP		1975			Bajo		202,63	363	37,04	4	100	25	900	-9999	100	1.632,20	5,87	12.547,93	12.531,30	330,9	Conguillio	73,7	Llanquihue	349,4189173	Conguillio	86,04735678910	Alerce Andino
ANP		1975			Bajo		423,68	279	58,99	4	100	24	900	-9999	100	1.662,32	5,85	13.638,89	13.592,76	221,9	Conguillio	39,8	Alerce Costero	240,8133712	Conguillio	54,37289181320	Alerce Costero
ANP		1975			Bajo		732,51	371	10,68	33	0	25	900	20	0	1.363,70	6,38	8.960,35	8.866,00	382,8	Conguillio	29,5	Chilo�	401,3986723	Conguillio	61,46268005870	Chilo�
ANP		1975			Bajo		705,82	797	8,06	4	100	5	900	-9999	100	2.377,45	4,23	37.315,19	43.544,50	50,4	Conguillio	168,1	Mocho - Choshuenco	65,17679379	Conguillio	173,04576380200	Mocho - Choshuenco
ANP		1975			Bajo		4.592,11	274	25,66	33	0	14	900	19	0	1.304,18	6,9	6.836,45	52.876,77	588,7	Conguillio	122,9	Chilo�	607,117542	Conguillio	145,02174527400	Chilo�
ANP		1975			Bajo		961,39	862	6,75	4	100	34	900	-9999	100	2.364,36	4,59	36.170,20	37.431,11	483,0	Conguillio	50,8	Corcovado	500,5975198	Conguillio	79,19195237470	Chilo�
ANP		1975			Bajo		27,98	503	7,61	4	100	74	900	-9999	100	1.788,41	5,39	18.070,40	17.910,68	123,2	Conguillio	16,9	Mocho - Choshuenco	141,2757178	Conguillio	23,64980322640	Mocho - Choshuenco
ANP		1975			Bajo		973,42	777	4,17	4	100	24	900	-9999	100	2.364,36	4,75	36.077,03	36.857,96	281,2	Conguillio	11,0	Llanquihue	298,8298577	Conguillio	26,94687241990	Llanquihue
ANP		1975			Bajo		3.607,38	95	9,14	30	1	0	900	20	0	1.156,63	7,74	4.509,00	47.100,96	41,6	Conguillio	167,8	Mocho - Choshuenco	57,61773227	Conguillio	173,24048533100	Mocho - Choshuenco
ANP		1975			Bajo		2.173,67	1150	24,09	4	100	5	900	-9999	100	2.156,88	3,59	38.210,48	48.267,61	121,5	Conguillio	145,8	Alerce Costero	139,8289832	Conguillio	158,87334188600	Alerce Costero
ANP		1975			Bajo		2.910,11	1142	10,87	4	100	60	900	-9999	100	2.139,18	3,59	38.439,70	49.015,29	378,4	Conguillio	20,0	Hornopiren	394,4362697	Conguillio	33,03398242060	Hornopiren
ANP		1975			Bajo		1.132,47	1059	18,13	4	100	9	1	-9999	100	2.268,51	3,65	37.801,18	47.124,06	320,8	Conguillio	9,6	Hornopiren	336,8748329	Conguillio	29,01624395190	Hornopiren
ANP		1975			Bajo		2.985,13	1445	25,38	4	100	0	900	-9999	100	2.139,18	3,53	38.687,87	50.025,44	94,5	Conguillio	214,1	Mocho - Choshuenco	109,1997561	Conguillio	219,01572136200	Mocho - Choshuenco
ANP		1975			Bajo		2.314,84	1293	28,75	4	100	42	100	-9999	100	2.139,89	3,59	37.942,08	48.304,61	292,7	Conguillio	10,3	Llanquihue	308,8984213	Conguillio	22,51682018480	Llanquihue
ANP		1975			Bajo		1.499,85	882	41,66	4	100	9	1	-9999	100	2.387,16	4,41	36.052,79	40.788,19	181,7	Conguillio	60,3	Mocho - Choshuenco	199,9473918	Conguillio	65,65905722940	Mocho - Choshuenco
ANP		1975			Bajo		1.425,77	967	17,97	4	100	31	900	-9999	100	2.352,78	4,23	36.599,39	43.539,16	218,6	Conguillio	55,3	Alerce Costero	237,2033821	Conguillio	67,46691742980	Alerce Costero
ANP		1975			Bajo		1.608,89	1155	8,11	4	100	0	900	-9999	100	2.387,16	4,32	36.166,69	41.769,97	104,2	Conguillio	215,8	Mocho - Choshuenco	118,6357582	Conguillio	220,73834983000	Mocho - Choshuenco
ANP		1975			Bajo		1.239,37	864	36,79	4	100	19	900	-9999	100	2.377,31	4,21	35.832,39	40.504,41	151,9	Conguillio	43,8	Alerce Costero	170,7390749	Conguillio	58,72424689320	Alerce Costero
ANP		1975			Bajo		1.409,11	277	6,8	21	100	24	900	24	0	1.321,81	6,65	13.705,42	13.662,32	199,3	Conguillio	73,0	Mocho - Choshuenco	217,1728976	Conguillio	78,17313588520	Mocho - Choshuenco
ANP		1975			Bajo		226,59	806	1,07	4	100	17	0	-9999	100	2.363,20	4,38	35.418,74	38.399,14	23,4	Conguillio	167,9	Mocho - Choshuenco	43,07597984	Conguillio	173,28444249000	Mocho - Choshuenco
ANP		1975			Bajo		734,58	132	6,76	33	0	9	1	23	0	1.159,04	7	12.099,74	25.073,05	488,1	Conguillio	45,5	Chilo�	505,9586891	Conguillio	67,63572201850	Chilo�
ANP		1975			Bajo		3.951,04	396	10,22	33	0	5	900	19	0	1.329,89	6,82	6.494,34	54.827,53	216,3	Conguillio	31,0	Alerce Costero	235,2094455	Conguillio	45,20307151400	Alerce Costero
ANP		1975			Bajo		141,73	811	30,55	4	100	25	900	-9999	100	2.022,90	4,69	38.464,91	80.359,08	91,6	Conguillio	71,6	Mocho - Choshuenco	110,5282914	Conguillio	77,97018663840	Mocho - Choshuenco
ANP		1975			Bajo		1.921,37	1087	17,06	4	100	0	900	-9999	100	2.352,78	3,9	36.263,52	44.160,82	67,0	Conguillio	203,2	Mocho - Choshuenco	81,69925479	Conguillio	208,07785248600	Mocho - Choshuenco
ANP		1975			Bajo		1.123,08	300	14,35	26	0	9	1	19	0	1.356,34	6,42	10.800,04	10.670,63	223,1	Conguillio	14,9	Alerce Costero	242,0963005	Conguillio	32,31066265000	Alerce Costero
ANP		1975			Bajo		2.460,45	1229	13,62	4	100	25	900	-9999	100	1.639,88	3,63	38.861,07	87.339,30	75,1	Conguillio	72,4	Mocho - Choshuenco	94,12030423	Conguillio	77,92716124840	Mocho - Choshuenco
ANP		1975			Bajo		5.173,37	393	9,37	30	1	31	900	19	0	1.420,43	6	2.352,54	1.570,77	122,9	Conguillio	150,9	Alerce Costero	140,9498487	Conguillio	164,04211947200	Alerce Costero
ANP		1975			Bajo		1.766,03	210	20,1	23	0	56	900	26	100	1.321,81	6,65	14.017,13	13.966,08	482,2	Conguillio	23,9	Futaleuf�	498,1398066	Conguillio	30,19669728130	Futaleuf�
ANP		1975			Bajo		3.503,55	83	8,17	33	0	74	900	19	0	1.157,38	7,74	3.494,37	47.485,96	275,1	Conguillio	8,3	Llanquihue	292,3259471	Conguillio	20,20931296200	Llanquihue
ANP		1975			Bajo		608,59	846	10,45	4	100	34	900	-9999	100	2.363,20	4,38	34.992,20	38.575,24	101,4	Conguillio	112,4	Alerce Costero	120,9824346	Conguillio	123,38167104900	Alerce Costero
ANP		1975			Bajo		192,89	477	31,66	30	1	31	900	-9999	100	1.761,22	5,39	17.309,91	17.075,01	152,5	Conguillio	36,4	Alerce Costero	171,1396236	Conguillio	46,02280618060	Alerce Costero
ANP		1975			Bajo		579,62	1044	26,02	4	100	10	900	-9999	100	2.377,31	4,21	35.040,05	39.914,51	303,9	Conguillio	20,7	Llanquihue	321,6580527	Conguillio	36,41767219820	Llanquihue
ANP		1975			Bajo		3.189,32	72	4,11	23	0	16	900	19	0	1.157,38	7,69	3.159,37	47.243,03	92,5	Conguillio	101,5	Alerce Costero	112,1094532	Conguillio	108,35425223400	Mocho - Choshuenco
ANP		1975			Bajo		2.627,13	1498	13,62	4	100	20	900	-9999	100	2.073,26	3,37	37.455,90	50.121,16	403,7	Conguillio	8,8	Chilo�	422,2018903	Conguillio	40,26623848040	Chilo�
ANP		1975			Bajo		6.119,94	184	3,63	26	0	4	0	23	0	1.081,11	7,44	7.328,49	38.093,44	347,8	Conguillio	65,3	Chilo�	366,1417148	Conguillio	81,40842814850	Alerce Andino
ANP		1975			Bajo		633,04	770	9,83	4	100	0	900	-9999	100	2.333,62	4,76	34.408,75	34.807,65	61,7	Conguillio	199,9	Mocho - Choshuenco	76,26106842	Conguillio	204,81632684400	Mocho - Choshuenco
ANP		1975			Bajo		4.126,05	345	18,78	30	1	24	900	19	0	1.348,08	6,62	6.276,39	55.909,61	272,1	Conguillio	57,0	Llanquihue	290,6016899	Conguillio	73,41218921790	Llanquihue
ANP		1975			Bajo		3.060,21	757	3,58	4	100	9	1	-9999	100	2.169,36	5,05	28.154,76	27.853,96	539,8	Conguillio	20,0	Corcovado	555,6824273	Conguillio	50,10513110810	Futaleuf�
ANP		1975			Bajo		2.070,15	1225	25,65	4	100	34	900	-9999	100	1.628,80	3,63	38.091,99	87.316,80	22,6	Conguillio	101,8	Mocho - Choshuenco	41,59648136	Conguillio	106,60321305400	Mocho - Choshuenco
ANP		1975			Bajo		1.002,44	895	13,26	4	100	9	1	-9999	100	1.713,14	3,63	37.823,38	86.144,98	477,8	Conguillio	8,6	Corcovado	494,5421307	Conguillio	46,55952690790	Corcovado
ANP		1975			Bajo		6.748,88	492	12,49	30	1	20	900	10	1	1.409,57	6,07	4.963,86	4.296,32	35,1	Conguillio	189,0	Mocho - Choshuenco	56,92453906	Conguillio	194,38496308100	Mocho - Choshuenco
ANP		1975			Bajo		63,53	1084	20,26	4	100	19	900	-9999	100	2.360,30	4,38	34.328,34	39.458,96	80,4	Conguillio	107,5	Mocho - Choshuenco	100,1112448	Conguillio	113,54618932700	Mocho - Choshuenco
ANP		1975			Bajo		1.110,54	1041	15,8	4	100	29	900	-9999	100	2.352,93	4,51	34.095,13	37.539,73	103,5	Conguillio	93,2	Alerce Costero	123,1754632	Conguillio	103,27446860000	Alerce Costero
ANP		1975			Bajo		109,88	1163	13,66	4	100	9	1	-9999	100	2.360,30	4,21	34.170,42	39.600,37	284,8	Conguillio	3,4	Llanquihue	302,2683802	Conguillio	19,38978871510	Llanquihue
ANP		1975			Bajo		779,96	551	4,82	32	0	0	900	20	0	1.916,55	5,19	20.193,29	19.890,68	60,6	Conguillio	201,0	Mocho - Choshuenco	74,95198986	Conguillio	205,84794405400	Mocho - Choshuenco
ANP		1975			Bajo		3.361,87	1264	28,22	4	100	9	1	-9999	100	2.107,17	3,3	35.914,98	48.877,06	536,7	Conguillio	1,8	Corcovado	552,734152	Conguillio	35,17209543430	Corcovado
ANP		1975			Bajo		2.217,02	1112	4,76	4	100	20	900	-9999	100	2.334,04	3,87	34.127,15	42.308,69	253,9	Conguillio	41,7	Llanquihue	271,9674032	Conguillio	55,88539270810	Llanquihue
ANP		1975			Bajo		899,28	908	12,26	4	100	27	900	-9999	100	1.921,36	4,23	36.722,32	83.219,92	129,2	Conguillio	53,9	Alerce Costero	148,1637176	Conguillio	65,10916266270	Alerce Costero
ANP		1975			Bajo		2.528,08	442	12,26	30	1	21	100	19	0	1.359,83	6,43	11.997,04	11.716,64	201,3	Conguillio	1,9	Alerce Costero	220,249147	Conguillio	8,50366475234	Alerce Costero
ANP		1975			Bajo		1.387,61	877	22,2	4	100	34	900	-9999	100	1.982,53	4,23	36.546,60	82.048,34	307,3	Conguillio	41,3	Llanquihue	325,507124	Conguillio	57,49898217100	Llanquihue
ANP		1975			Bajo		2.316,02	1604	35,35	-9999	100	9	1	-9999	100	1.091,41	1,39	43.794,49	105.086,39	293,2	Conguillio	92,1	Alerce Costero	312,1654362	Conguillio	109,83135354500	Alerce Costero
ANP		1975			Bajo		2.399,18	581	12,65	30	1	9	1	26	100	1.371,94	6,43	11.557,01	11.175,85	27,9	Conguillio	180,2	Mocho - Choshuenco	44,32830706	Conguillio	185,18485455800	Mocho - Choshuenco
ANP		1975			Bajo		685,23	530	3,84	26	0	83	900	19	0	1.693,34	5,53	14.066,34	13.734,36	520,8	Conguillio	58,4	Corcovado	538,6245986	Conguillio	90,42018979570	Corcovado
ANP		1975			Bajo		689,51	829	9,14	4	100	23	900	-9999	100	1.713,14	3,51	36.792,42	86.186,52	233,5	Conguillio	58,3	Llanquihue	251,5233075	Conguillio	70,35126122890	Llanquihue
ANP		1975			Bajo		2.744,18	1287	34,31	4	100	8	0	-9999	100	2.107,17	3,19	35.791,35	49.409,58	213,2	Conguillio	22,9	Alerce Costero	232,2191053	Conguillio	37,23458654570	Alerce Costero
ANP		1975			Bajo		1.504,75	918	10,39	4	100	9	1	-9999	100	1.982,53	4,23	36.368,66	82.106,10	125,5	Conguillio	0,1	Mocho - Choshuenco	142,519401	Conguillio	5,14444331934	Mocho - Choshuenco
ANP		1975			Bajo		41,35	373	13,01	32	0	10	900	10	1	1.845,23	5,28	19.319,55	18.965,63	66,9	Conguillio	194,6	Mocho - Choshuenco	81,6530973	Conguillio	199,53356950900	Mocho - Choshuenco
ANP		1975			Bajo		1.965,34	1219	17,36	4	100	10	900	-9999	100	2.310,18	3,87	33.839,98	43.196,83	189,6	Conguillio	50,2	Alerce Costero	208,122381	Conguillio	63,09253111230	Alerce Costero
ANP		1975			Bajo		639,6	757	15,48	4	100	9	1	-9999	100	2.019,48	4,63	36.144,16	79.224,11	518,7	Conguillio	3,8	Corcovado	534,7780629	Conguillio	24,62073535450	Corcovado
ANP		1975			Bajo		2.142,92	1283	19,3	4	100	9	1	-9999	100	2.310,18	3,51	34.077,33	44.246,21	488,1	Conguillio	23,2	Chilo�	506,3934167	Conguillio	47,52809669130	Chilo�
ANP		1975			Bajo		4.492,12	501	11,69	30	1	9	1	20	0	1.393,13	6,27	8.638,28	8.004,62	280,5	Conguillio	73,4	Alerce Costero	299,5186598	Conguillio	90,31225630770	Alerce Costero
ANP		1975			Bajo		1.861,73	1208	16,12	4	100	74	900	-9999	100	2.310,18	3,87	33.723,89	43.075,44	234,1	Conguillio	47,5	Llanquihue	250,9425601	Conguillio	57,98811288940	Llanquihue
ANP		1975			Bajo		1.393,51	963	11,28	4	100	30	900	-9999	100	1.713,14	3,51	36.543,04	86.873,13	406,1	Conguillio	27,1	Chilo�	424,2490899	Conguillio	45,32638605910	Chilo�
ANP		1975			Bajo		4.886,56	513	15,88	23	0	34	900	19	0	1.382,94	6,25	6.993,55	58.946,03	97,1	Conguillio	30,4	Mocho - Choshuenco	115,2268805	Conguillio	35,59410676920	Mocho - Choshuenco
ANP		1975			Bajo		2.118,84	1224	38,74	4	100	27	900	-9999	100	2.239,62	3,39	33.937,41	45.142,05	244,7	Conguillio	54,8	Alerce Costero	263,5852021	Conguillio	71,70253177390	Alerce Costero
ANP		1975			Bajo		3.074,05	569	18,29	30	1	20	900	26	100	1.372,81	6,38	11.493,89	11.161,20	134,5	Conguillio	48,1	Alerce Costero	153,4654521	Conguillio	59,73537099320	Alerce Costero
ANP		1975			Muy Bajo		1.666,10	1284	29,42	4	100	2	900	-9999	100	2.277,80	3,51	33.575,81	43.761,87	132,1	Conguillio	30,5	Mocho - Choshuenco	150,5633165	Conguillio	36,76523349070	Mocho - Choshuenco
ANP		1975			Muy Bajo		3.463,07	1597	18,48	4	100	10	900	-9999	100	1.556,05	2,84	36.581,24	88.911,26	167,7	Conguillio	36,5	Mocho - Choshuenco	184,6120967	Conguillio	42,09319128720	Mocho - Choshuenco
ANP		1975			Muy Bajo		365,82	814	13,59	4	100	9	1	-9999	100	2.311,23	4,1	32.614,14	39.681,25	280,9	Conguillio	8,9	Llanquihue	297,3980524	Conguillio	18,71046341890	Llanquihue
ANP		1975			Muy Bajo		492,36	806	19,29	4	100	81	900	-9999	100	2.311,23	4,1	32.616,42	39.891,13	343,6	Conguillio	24,2	Hornopiren	359,3905568	Conguillio	34,01748338710	Hornopiren
ANP		1975			Muy Bajo		2.096,24	1300	23,92	4	100	0	900	-9999	100	2.110,87	3,19	35.127,82	49.581,07	71,7	Conguillio	205,8	Mocho - Choshuenco	86,48737862	Conguillio	210,71315550600	Mocho - Choshuenco
ANP		1975			Muy Bajo		1.905,79	1391	30,53	4	100	0	900	-9999	100	2.110,87	3,19	35.216,04	49.821,07	122,7	Conguillio	219,9	Alerce Costero	137,2076196	Conguillio	230,91819548700	Mocho - Choshuenco
ANP		1975			Muy Bajo		91,68	1516	19,74	4	100	35	0	-9999	100	1.193,80	1,64	39.540,97	98.150,96	352,6	Conguillio	38,4	Alerce Andino	370,364053	Conguillio	52,86177270510	Alerce Andino
ANP		1975			Muy Bajo		1.275,57	998	22,83	4	100	0	900	-9999	100	2.295,25	3,87	33.091,20	42.740,89	140,8	Conguillio	258,3	Alerce Costero	155,5728129	Conguillio	263,89377470000	Mocho - Choshuenco
ANP		1975			Muy Bajo		961,41	843	22,47	4	100	72	900	-9999	100	1.742,10	3,51	35.894,87	86.330,87	553,4	Conguillio	89,7	Corcovado	571,5299328	Conguillio	115,80859379300	Chilo�
ANP		1975			Muy Bajo		3.461,00	1825	20,21	4	100	22	900	-9999	100	1.360,89	1,9	37.657,21	93.500,87	105,6	Conguillio	198,2	Alerce Costero	120,7639724	Conguillio	207,03157352900	Mocho - Choshuenco
ANP		1975			Muy Bajo		3.405,68	471	19,76	21	100	5	900	10	1	1.372,81	6,43	11.617,92	11.727,20	102,7	Conguillio	149,1	Alerce Costero	121,0017395	Conguillio	160,69123457700	Alerce Costero
ANP		1975			Muy Bajo		557,83	722	11,01	4	100	24	900	-9999	100	2.320,04	4,11	32.203,69	38.060,87	204,5	Conguillio	76,1	Mocho - Choshuenco	222,1072669	Conguillio	81,48748175500	Mocho - Choshuenco
ANP		1975			Muy Bajo		806,95	1003	18,27	4	100	24	900	-9999	100	2.295,25	4,05	32.744,86	41.720,90	44,5	Conguillio	124,0	Mocho - Choshuenco	63,85114222	Conguillio	128,89301852000	Mocho - Choshuenco
ANP		1975			Muy Bajo		53,54	648	16,49	4	100	9	1	-9999	100	2.311,23	4	32.303,51	39.380,96	196,3	Conguillio	61,7	Alerce Costero	214,6137664	Conguillio	74,11143369340	Alerce Costero
ANP		1975			Muy Bajo		4.572,20	420	16,7	33	0	88	900	19	0	1.310,96	6,7	14.696,74	16.184,63	479,0	Conguillio	9,7	Corcovado	495,2433171	Conguillio	43,65836569430	Corcovado
ANP		1975			Muy Bajo		532,98	833	11,33	4	100	27	900	-9999	100	2.299,34	3,8	32.517,74	41.181,25	275,5	Conguillio	79,5	Llanquihue	294,3432361	Conguillio	96,04624250040	Llanquihue
ANP		1975			Muy Bajo		564,66	1595	30,07	4	100	23	900	-9999	100	1.252,22	1,64	38.942,65	97.581,15	214,1	Conguillio	44,1	Alerce Costero	232,8742528	Conguillio	56,21230898770	Alerce Costero
ANP		1975			Muy Bajo		4.736,50	598	17,72	30	1	3	900	19	0	1.310,96	6,7	15.091,09	15.709,95	506,5	Conguillio	55,4	Corcovado	524,2622398	Conguillio	86,04859742380	Chilo�
ANP		1975			Muy Bajo		1.810,24	1441	7,97	-9999	100	21	100	-9999	100	1.109,41	1,51	42.721,50	105.291,47	15,1	Conguillio	164,5	Mocho - Choshuenco	28,93529464	Conguillio	169,55401227800	Mocho - Choshuenco
ANP		1975			Muy Bajo		2.141,14	1124	8,87	4	100	24	900	-9999	100	2.110,87	3,07	34.382,13	49.223,51	68,4	Conguillio	117,4	Mocho - Choshuenco	88,08785182	Conguillio	122,95700903700	Mocho - Choshuenco
ANP		1975			Muy Bajo		2.031,18	1127	10,18	4	100	9	1	-9999	100	2.110,87	3,07	34.331,02	49.314,52	98,0	Conguillio	23,0	Mocho - Choshuenco	114,7622667	Conguillio	27,92741958680	Mocho - Choshuenco
ANP		1975			Muy Bajo		517,7	1093	27,73	4	100	9	1	-9999	100	2.091,38	3,12	34.952,15	50.994,76	299,5	Conguillio	97,3	Llanquihue	318,4555762	Conguillio	113,73174445700	Llanquihue
ANP		1975			Muy Bajo		1.777,49	1413	27,47	4	100	5	900	-9999	100	1.283,32	1,88	37.822,78	95.722,93	71,6	Conguillio	177,9	Mocho - Choshuenco	86,70583076	Conguillio	182,81220114000	Mocho - Choshuenco
ANP		1975			Muy Bajo		1.666,71	934	23,29	4	100	34	900	-9999	100	2.239,62	3,34	33.030,11	45.566,56	161,3	Conguillio	48,9	Mocho - Choshuenco	179,8283639	Conguillio	55,19659461050	Mocho - Choshuenco
ANP		1975			Muy Bajo		1.797,50	1459	6,49	-9999	100	34	900	-9999	100	1.109,41	1,45	42.203,35	104.903,33	142,2	Conguillio	43,5	Mocho - Choshuenco	160,9923237	Conguillio	49,91110811710	Mocho - Choshuenco
ANP		1975			Muy Bajo		504,51	870	16,84	4	100	9	1	-9999	100	2.277,80	3,73	32.395,06	43.348,45	260,5	Conguillio	53,9	Alerce Costero	279,5059946	Conguillio	71,14719480400	Alerce Costero
ANP		1975			Muy Bajo		662,59	918	24,8	4	100	60	900	-9999	100	2.277,80	3,4	32.571,45	44.309,42	553,0	Conguillio	31,4	Corcovado	568,840381	Conguillio	59,48379591730	Futaleuf�
ANP		1975			Muy Bajo		1.005,30	840	21,04	4	100	9	1	-9999	100	2.239,62	3,34	32.678,84	44.879,91	3,6	Conguillio	148,2	Mocho - Choshuenco	18,177557	Conguillio	153,18187154600	Mocho - Choshuenco
ANP		1975			Muy Bajo		1.392,69	1405	4,79	-9999	100	94	900	-9999	100	1.109,41	1,57	42.195,86	105.235,24	471,9	Conguillio	29,5	Corcovado	487,8844241	Conguillio	37,61392977290	Futaleuf�
ANP		1975			Alto		2.521,82	1252	11,9	4	100	31	900	-9999	100	1.360,89	2,43	36.398,75	92.696,15	452,0	Conguillio	27,4	Chilo�	469,954925	Conguillio	43,53491474330	Chilo�
ANP		1975			Alto		1.560,31	1296	24,52	4	100	24	900	-9999	100	1.283,32	1,88	37.512,09	95.846,29	147,1	Conguillio	41,0	Alerce Costero	165,8322498	Conguillio	49,86922564150	Alerce Costero
ANP		1975			Alto		6.056,30	288	22,31	33	0	72	900	20	0	1.265,84	6,93	11.425,17	19.674,05	480,3	Conguillio	15,1	Corcovado	496,3496796	Conguillio	44,38887780040	Futaleuf�
ANP		1975			Alto		2.588,41	1506	27,08	4	100	49	900	-9999	100	1.421,27	2,43	36.104,30	92.037,21	503,6	Conguillio	45,0	Chilo�	521,677319	Conguillio	69,67032959320	Chilo�
ANP		1975			Alto		2.332,42	1239	16,43	4	100	54	900	-9999	100	1.360,89	2,25	36.267,85	92.818,24	153,1	Conguillio	29,2	Alerce Costero	172,118113	Conguillio	41,34035341000	Alerce Costero
ANP		1975			Alto		195,75	1461	42,55	4	100	5	900	-9999	100	1.252,22	1,76	38.183,89	97.767,87	56,0	Conguillio	174,9	Mocho - Choshuenco	70,41499022	Conguillio	179,84764644800	Mocho - Choshuenco
ANP		1975			Alto		1.237,28	1391	5,6	-9999	100	34	900	-9999	100	1.109,41	1,57	42.000,10	105.237,71	27,1	Conguillio	106,6	Mocho - Choshuenco	45,70781703	Conguillio	111,51996861300	Mocho - Choshuenco
ANP		1975			Alto		450,4	679	19,6	32	0	72	900	-9999	100	2.282,39	4,11	30.841,43	37.575,16	118,5	Conguillio	75,3	Alerce Costero	137,9466287	Conguillio	85,41197899100	Alerce Costero
ANP		1975			Alto		3.054,35	1075	14,51	4	100	25	900	-9999	100	1.935,59	4,45	33.983,01	81.543,59	100,3	Conguillio	140,0	Alerce Costero	119,0551731	Conguillio	151,39540430500	Alerce Costero
ANP		1975			Alto		564,35	852	11,35	4	100	23	900	-9999	100	2.163,59	3,4	32.082,03	44.715,07	186,1	Conguillio	50,6	Alerce Costero	204,5846627	Conguillio	63,95789154800	Alerce Costero
ANP		1975			Alto		76,77	886	5,13	4	100	52	900	-9999	100	2.066,60	3,12	34.253,36	51.496,38	173,4	Conguillio	50,2	Mocho - Choshuenco	189,073136	Conguillio	56,67409095870	Mocho - Choshuenco
ANP		1975			Alto		1.037,79	1323	38,03	4	100	19	900	-9999	100	1.319,54	1,88	37.023,66	96.004,54	68,0	Conguillio	169,3	Mocho - Choshuenco	83,45837819	Conguillio	174,18280587900	Mocho - Choshuenco
ANP		1975			Alto		505,96	823	14,41	4	100	22	900	-9999	100	2.237,52	3,8	31.174,14	41.935,79	70,6	Conguillio	197,1	Mocho - Choshuenco	85,3611652	Conguillio	202,05234916200	Mocho - Choshuenco
ANP		1975			Alto		2.395,37	1514	37,58	4	100	0	900	-9999	100	1.608,67	3,44	34.518,14	88.327,43	105,4	Conguillio	232,5	Mocho - Choshuenco	120,2771143	Conguillio	237,38910957300	Mocho - Choshuenco
ANP		1975			Alto		1.126,34	928	28,29	30	1	9	1	-9999	100	2.281,10	3,82	30.747,73	40.261,17	463,4	Conguillio	5,0	Chilo�	481,7215409	Conguillio	26,72740458710	Chilo�
ANP		1975			Alto		1.838,26	1204	28,93	4	100	9	1	-9999	100	2.098,71	3,07	33.264,27	49.615,78	19,6	Conguillio	101,6	Mocho - Choshuenco	35,87328212	Conguillio	106,70895602300	Mocho - Choshuenco
ANP		1975			Alto		527,72	898	11,93	4	100	60	900	-9999	100	2.163,59	3,29	31.598,86	45.007,17	429,3	Conguillio	21,6	Chilo�	447,5112744	Conguillio	25,13958215350	Chilo�
ANP		1975			Alto		1.365,31	1082	9,92	30	1	25	900	26	100	2.317,47	4,07	30.006,76	35.481,37	272,0	Conguillio	42,9	Llanquihue	290,2378156	Conguillio	59,17350598720	Llanquihue
ANP		1975			Alto		1.219,93	1335	26,07	4	100	9	1	-9999	100	1.370,88	2,18	36.076,99	94.663,52	392,3	Conguillio	20,3	Chilo�	410,895845	Conguillio	52,50858911180	Chilo�
ANP		1975			Alto		672,25	871	13,86	4	100	5	900	-9999	100	2.213,59	3,34	31.181,92	43.511,63	88,2	Conguillio	156,3	Alerce Costero	106,1655531	Conguillio	165,74234797600	Mocho - Choshuenco
ANP		1975			Alto		2.663,05	986	21,37	4	100	56	900	-9999	100	2.098,71	3	32.720,55	48.847,37	340,2	Conguillio	22,8	Hornopiren	356,0370374	Conguillio	32,95279726170	Hornopiren
ANP		1975			Alto		1.392,89	1363	16,53	4	100	24	900	-9999	100	1.394,94	2,33	35.633,53	93.615,12	145,2	Conguillio	41,9	Alerce Costero	163,9676152	Conguillio	50,83340448600	Alerce Costero
ANP		1975			Alto		180	878	13,33	4	100	66	900	-9999	100	2.163,59	3,34	31.362,22	44.654,66	414,0	Conguillio	40,7	Chilo�	431,9846164	Conguillio	50,43054670070	Chilo�
ANP		1975			Alto		1.403,64	1241	9,92	4	100	1	900	-9999	100	1.664,70	3,41	33.870,25	87.468,31	387,5	Conguillio	25,2	Chilo�	406,1302374	Conguillio	57,46802654550	Chilo�
ANP		1975			Alto		2.468,10	1303	39,31	4	100	9	1	-9999	100	1.608,67	3,26	34.287,46	89.478,43	201,2	Conguillio	56,5	Alerce Costero	219,709373	Conguillio	68,02670615170	Alerce Costero
ANP		1975			Alto		2.956,61	118	22,93	33	0	27	900	19	0	1.133,48	7,48	2.819,31	43.909,21	185,5	Conguillio	12,8	Alerce Costero	204,5600172	Conguillio	26,31245586830	Alerce Costero
ANP		1975			Alto		615,13	1020	21,51	4	100	0	900	-9999	100	2.163,59	3,29	31.397,13	45.351,33	116,2	Conguillio	226,0	Mocho - Choshuenco	130,616858	Conguillio	231,03980929400	Mocho - Choshuenco
ANP		1975			Alto		3.168,17	1211	18,65	4	100	9	1	-9999	100	1.935,59	4,02	33.099,60	82.104,24	256,1	Conguillio	50,5	Alerce Costero	275,0792045	Conguillio	67,98852980470	Alerce Costero
ANP		1975			Alto		717,28	943	19,98	30	1	34	900	-9999	100	2.213,59	3,34	30.911,25	43.617,01	87,3	Conguillio	35,4	Mocho - Choshuenco	104,8979173	Conguillio	40,31277730050	Mocho - Choshuenco
ANP		1975			Alto		1.428,67	1008	20,57	4	100	9	1	-9999	100	1.881,97	3,99	33.159,02	83.965,20	291,9	Conguillio	91,0	Llanquihue	310,8251561	Conguillio	107,59682264700	Llanquihue
ANP		1975			Alto		2.335,36	1443	28,95	4	100	74	900	-9999	100	1.608,67	3,26	33.951,82	89.064,87	281,2	Conguillio	19,9	Llanquihue	298,9879207	Conguillio	36,42338421080	Llanquihue
ANP		1975			Alto		546,84	672	3,2	21	100	30	900	26	100	2.085,31	4,94	24.990,54	24.483,19	513,3	Conguillio	60,1	Chilo�	531,2007431	Conguillio	84,54956100050	Chilo�
ANP		1975			Alto		1.128,17	1273	22,42	4	100	74	900	-9999	100	1.394,94	2,78	34.806,76	92.366,10	272,5	Conguillio	23,5	Llanquihue	290,2863339	Conguillio	39,08954319180	Llanquihue
ANP		1975			Alto		1.951,61	1098	22,14	33	0	9	1	23	0	2.281,10	3,88	29.733,10	38.928,54	169,1	Conguillio	37,6	Mocho - Choshuenco	185,8047706	Conguillio	43,22942770230	Mocho - Choshuenco
ANP		1975			Alto		1.788,88	1288	23,5	4	100	72	900	-9999	100	2.077,82	3	32.749,86	50.160,45	500,1	Conguillio	15,9	Corcovado	516,089474	Conguillio	33,61826544590	Futaleuf�
ANP		1975			Alto		43,59	413	14,4	30	1	34	900	10	1	2.024,27	5	23.616,08	23.093,68	445,6	Conguillio	39,1	Chilo�	463,4154645	Conguillio	53,07040063130	Chilo�
ANP		1975			Alto		2.223,89	1188	16,49	30	1	60	900	20	0	2.281,10	3,82	29.721,86	39.473,40	467,0	Conguillio	26,8	Corcovado	483,0242549	Conguillio	47,36999350230	Futaleuf�
ANP		1975			Alto		7,35	704	3,34	-9999	100	54	900	-9999	100	1.959,48	4,5	32.843,33	77.437,99	449,6	Conguillio	12,1	Chilo�	467,8264129	Conguillio	26,92754686790	Chilo�
ANP		1975			Alto		3.029,64	1280	13,62	4	100	5	900	-9999	100	1.878,71	4,19	32.710,02	81.035,89	91,0	Conguillio	149,9	Alerce Costero	109,3926012	Conguillio	161,03997063600	Alerce Costero
ANP		1975			Alto		222,93	1257	24,63	4	100	14	900	-9999	100	1.319,54	2,13	36.103,61	96.178,80	59,7	Conguillio	66,3	Mocho - Choshuenco	75,07472564	Conguillio	71,72172102010	Mocho - Choshuenco
ANP		1975			Alto		1.717,75	1153	25,02	4	100	60	900	-9999	100	2.147,67	3,09	31.447,84	46.810,61	515,6	Conguillio	9,4	Corcovado	531,5532631	Conguillio	34,24300721680	Corcovado
ANP		1975			Alto		806,56	690	20,44	32	0	20	900	20	0	2.307,56	4,52	29.392,49	32.241,91	300,9	Conguillio	98,0	Alerce Costero	319,8876551	Conguillio	115,53735104200	Alerce Costero
ANP		1975			Alto		707,21	722	12,82	32	0	2	900	26	100	2.288,60	4,52	29.376,19	32.095,10	105,6	Conguillio	109,7	Alerce Costero	125,1872028	Conguillio	120,80785126300	Alerce Costero
ANP		1975			Alto		650,55	1108	28,34	30	1	72	900	-9999	100	2.213,59	3,34	30.605,33	44.091,22	162,3	Conguillio	37,0	Mocho - Choshuenco	178,1045595	Conguillio	43,44217954660	Mocho - Choshuenco
ANP		1975			Alto		3.532,87	1275	11,01	4	100	19	900	-9999	100	1.833,61	4,19	32.602,71	81.549,67	97,4	Conguillio	147,7	Alerce Costero	115,8737072	Conguillio	159,06509938200	Alerce Costero
ANP		1975			Alto		1.916,58	1270	14,88	30	1	9	1	10	1	2.246,12	3,6	29.859,85	41.069,95	344,1	Conguillio	16,9	Hornopiren	359,9335185	Conguillio	26,72376295480	Hornopiren
ANP		1975			Alto		2.422,25	1259	13,95	4	100	5	900	-9999	100	1.789,20	3,99	32.611,29	83.110,82	31,2	Conguillio	144,2	Mocho - Choshuenco	47,77123265	Conguillio	149,10716072500	Mocho - Choshuenco
ANP		1975			Alto		1.985,16	1060	12,71	30	1	9	1	10	1	2.282,84	4,21	29.129,95	35.094,33	60,5	Conguillio	74,4	Mocho - Choshuenco	74,64057936	Conguillio	79,87131599680	Mocho - Choshuenco
ANP		1975			Alto		1.790,87	1446	20,85	-9999	100	9	1	-9999	100	1.160,18	1,79	39.813,42	104.075,01	154,6	Conguillio	32,6	Alerce Costero	173,6261677	Conguillio	47,11837935740	Alerce Costero
ANP		1975			Alto		2.189,06	1264	16,59	30	1	22	900	20	0	2.207,68	3,6	29.452,61	40.827,35	79,4	Conguillio	199,2	Mocho - Choshuenco	94,01361688	Conguillio	204,10642502900	Mocho - Choshuenco
ANP		1975			Alto		328,78	655	13,12	30	1	4	0	10	1	2.179,51	4,87	27.236,12	26.708,97	291,3	Conguillio	89,2	Alerce Costero	310,2636827	Conguillio	106,88869990800	Alerce Costero
ANP		1975			Alto		1.637,29	1914	38,74	-9999	100	9	1	-9999	100	1.084,98	1,58	41.820,68	107.711,46	505,2	Conguillio	40,1	Chilo�	523,4926957	Conguillio	63,85461813220	Chilo�
ANP		1975			Alto		314,57	1024	21,91	30	1	72	900	-9999	100	2.131,35	3,29	30.470,75	45.502,97	487,0	Conguillio	20,9	Corcovado	502,9113146	Conguillio	31,80442054990	Futaleuf�
ANP		1975			Alto		1.990,16	1144	5,55	30	1	9	1	20	0	2.213,61	3,88	29.019,96	39.195,26	361,1	Conguillio	28,5	Hornopiren	376,8283842	Conguillio	40,63698332290	Hornopiren
ANP		1975			Alto		1.476,02	1200	12,63	30	1	23	900	10	1	2.282,84	3,96	28.684,26	35.433,41	255,2	Conguillio	69,5	Alerce Costero	273,9136841	Conguillio	86,37750357820	Alerce Costero
ANP		1975			Alto		158,16	590	17,16	30	1	5	900	26	100	2.288,60	4,48	28.852,56	31.465,91	55,4	Conguillio	120,3	Mocho - Choshuenco	75,01390297	Conguillio	125,42587160200	Mocho - Choshuenco
ANP		1975			Alto		1.521,58	1110	15,37	4	100	74	900	-9999	100	1.722,20	3,41	32.783,74	88.077,33	58,0	Conguillio	68,0	Mocho - Choshuenco	76,66076163	Conguillio	72,85109934920	Mocho - Choshuenco
ANP		1975			Alto		113,4	530	9,7	33	0	28	900	10	1	2.288,60	4,58	28.844,71	31.290,10	44,5	Conguillio	171,0	Mocho - Choshuenco	58,8749741	Conguillio	175,92565297400	Mocho - Choshuenco
ANP		1975			Alto		1.081,83	1402	37,68	26	0	30	900	-9999	100	2.090,99	3,09	30.904,24	47.277,00	321,1	Conguillio	85,0	Llanquihue	339,85423	Conguillio	101,28688173000	Llanquihue
ANP		1975			Alto		42,18	503	14,4	30	1	74	900	10	1	2.252,22	4,58	28.906,98	30.431,88	489,0	Conguillio	8,7	Futaleuf�	504,7728801	Conguillio	14,80791761630	Futaleuf�
ANP		1975			Alto		7.070,11	230	14,35	26	0	9	1	20	0	1.143,97	7,15	7.079,27	40.576,79	503,3	Conguillio	48,2	Chilo�	521,3148797	Conguillio	72,63476466630	Chilo�
ANP		1975			Alto		2.566,33	1256	9,02	4	100	74	900	-9999	100	1.789,20	3,77	31.937,92	83.347,40	84,0	Conguillio	43,4	Mocho - Choshuenco	102,3443803	Conguillio	48,32211347200	Mocho - Choshuenco
ANP		1975			Alto		1.219,06	944	11,37	4	100	71	900	-9999	100	1.773,59	3,6	32.085,26	84.846,05	409,2	Conguillio	41,8	Chilo�	427,1349093	Conguillio	53,92141054470	Chilo�
ANP		1975			Alto		47,96	997	13,21	4	100	34	900	-9999	100	1.421,69	2,33	34.149,49	93.269,25	324,5	Conguillio	66,0	Llanquihue	342,9501926	Conguillio	79,42395181930	Alerce Andino
ANP		1975			Alto		1.076,33	1396	34,12	30	1	72	900	-9999	100	2.090,99	3	30.896,75	47.677,07	166,7	Conguillio	43,5	Mocho - Choshuenco	182,3731527	Conguillio	49,99213332260	Mocho - Choshuenco
ANP		1975			Alto		1.076,63	1143	13,26	4	100	7	900	-9999	100	1.722,20	3,35	32.443,19	87.728,55	453,9	Conguillio	0,1	Chilo�	472,2307026	Conguillio	15,92786084590	Chilo�
ANP		1975			Alto		623,37	1352	24,86	4	100	73	900	-9999	100	1.503,71	2,96	33.316,40	91.115,66	331,7	Conguillio	11,1	Hornopiren	347,6738867	Conguillio	25,45491986540	Hornopiren
ANP		1975			Alto		1.347,46	350	6,62	26	0	10	900	19	0	1.386,41	6,44	7.089,74	8.591,73	222,5	Conguillio	31,6	Alerce Costero	241,484796	Conguillio	47,37098378560	Alerce Costero
ANP		1975			Alto		192,92	808	37,53	4	100	9	1	-9999	100	1.766,15	3,61	32.076,74	85.871,53	232,4	Conguillio	23,9	Alerce Costero	251,4660319	Conguillio	40,60577860840	Alerce Costero
ANP		1975			Alto		2.819,38	1664	27,06	-9999	100	20	900	-9999	100	1.187,24	1,9	38.153,15	102.178,64	20,7	Conguillio	169,1	Mocho - Choshuenco	41,45661358	Conguillio	174,49491053100	Mocho - Choshuenco
ANP		1975			Alto		1.153,12	997	16,52	4	100	25	900	-9999	100	1.673,34	3,17	32.628,01	89.052,45	20,4	Conguillio	151,6	Mocho - Choshuenco	34,89613407	Conguillio	156,42225253700	Mocho - Choshuenco
ANP		1975			Alto		1.710,94	1400	15,18	30	1	31	900	23	0	2.207,68	3,54	28.891,75	41.150,54	383,5	Conguillio	34,4	Chilo�	402,2094237	Conguillio	66,36028009540	Chilo�
ANP		1975			Alto		1.364,23	1255	20,46	30	1	24	900	20	0	2.142,27	3,28	29.536,35	43.839,48	79,2	Conguillio	127,1	Mocho - Choshuenco	98,69781435	Conguillio	132,92934681900	Mocho - Choshuenco
ANP		1975			Alto		2.379,00	984	3,02	30	1	17	0	-9999	100	2.060,39	2,87	31.666,42	50.392,10	263,7	Conguillio	61,2	Alerce Costero	282,7249482	Conguillio	78,90276647020	Alerce Costero
ANP		1975			Alto		1.287,25	1196	19,77	4	100	5	900	-9999	100	2.040,17	2,85	32.472,88	52.186,89	85,4	Conguillio	165,2	Alerce Costero	102,6803628	Conguillio	170,95085830900	Mocho - Choshuenco
ANP		1975			Alto		1.402,14	1323	22,07	30	1	20	900	20	0	2.213,61	3,63	28.566,73	39.934,41	203,2	Conguillio	40,7	Alerce Costero	221,9653527	Conguillio	50,57259574140	Alerce Costero
ANP		1975			Alto		3.434,24	1160	12,6	4	100	34	900	-9999	100	1.878,71	3,99	31.476,36	80.816,53	32,2	Conguillio	96,2	Mocho - Choshuenco	51,22689449	Conguillio	101,11643283700	Mocho - Choshuenco
ANP		1975			Alto		1.627,07	1005	14,24	30	1	49	900	26	100	2.300,37	4,38	28.122,30	34.059,65	505,7	Conguillio	49,2	Chilo�	523,6902416	Conguillio	73,77826132900	Chilo�
ANP		1975			Alto		3.170,24	1406	12,3	4	100	27	900	-9999	100	1.789,20	3,89	31.516,24	82.885,57	169,0	Conguillio	22,1	Alerce Costero	187,9727446	Conguillio	37,16728665300	Alerce Costero
ANP		1975			Alto		5.174,87	370	1,07	30	1	5	900	20	0	1.468,99	6	4.461,33	2.549,72	218,2	Conguillio	57,5	Alerce Costero	236,7825334	Conguillio	69,36191523510	Alerce Costero
ANP		1975			Alto		632,71	1008	24,21	30	1	82	900	10	1	2.265,95	3,96	27.970,82	36.554,17	303,0	Conguillio	26,5	Llanquihue	318,9776127	Conguillio	41,21336992700	Llanquihue
ANP		1975			Alto		749,55	921	26,16	4	100	13	900	-9999	100	1.673,34	3,17	32.369,39	89.306,93	201,6	Conguillio	15,9	Alerce Costero	220,6519182	Conguillio	25,03511059920	Alerce Costero
ANP		1975			Alto		5.069,90	370	4,38	33	0	9	1	23	0	1.468,99	6	4.350,05	2.643,15	61,4	Conguillio	59,5	Mocho - Choshuenco	78,08584138	Conguillio	64,58195399350	Mocho - Choshuenco
ANP		1975			Alto		1.213,43	1427	16,18	30	1	9	1	20	0	2.207,68	3,63	28.458,68	40.796,84	357,8	Conguillio	31,3	Hornopiren	373,5810564	Conguillio	42,42275018590	Hornopiren
ANP		1975			Alto		2.238,56	1030	13,01	30	1	9	1	-9999	100	2.060,39	2,87	31.525,03	50.715,18	23,6	Conguillio	175,7	Mocho - Choshuenco	39,75376057	Conguillio	180,73019662500	Mocho - Choshuenco
ANP		1975			Alto		2.759,35	1169	14,31	4	100	5	900	-9999	100	1.878,71	4,11	31.209,16	79.991,26	201,5	Conguillio	63,1	Alerce Costero	219,7632713	Conguillio	74,92265906000	Alerce Costero
ANP		1975			Alto		1.454,20	1463	8,98	30	1	34	900	10	1	2.207,68	3,54	28.491,62	41.373,01	171,7	Conguillio	40,6	Mocho - Choshuenco	188,6407664	Conguillio	46,17911363900	Mocho - Choshuenco
ANP		1975			Alto		353,85	927	13,07	4	100	60	900	-9999	100	1.609,74	3,17	32.277,89	89.736,42	265,4	Conguillio	17,9	Llanquihue	282,7452297	Conguillio	29,47691789340	Llanquihue
ANP		1975			Alto		5.545,56	206	7,9	33	0	9	1	20	0	1.138,00	7,15	6.290,82	42.260,02	150,5	Conguillio	19,2	Mocho - Choshuenco	167,3643886	Conguillio	24,83542549730	Mocho - Choshuenco
ANP		1975			Alto		77,96	959	40,41	4	100	9	1	-9999	100	1.609,74	2,96	32.444,41	90.822,47	409,7	Conguillio	48,0	Hornopiren	426,3175678	Conguillio	65,66518671570	Hornopiren
ANP		1975			Alto		816,79	1424	17,6	30	1	80	100	20	0	2.213,61	3,84	27.849,44	39.221,21	497,7	Conguillio	2,3	Futaleuf�	513,5158975	Conguillio	10,47793902330	Futaleuf�
ANP		1975			Alto		912,08	450	1,82	21	100	9	1	19	0	1.387,56	6,07	6.040,54	60.724,54	304,6	Conguillio	0,3	Alerce Andino	321,6036889	Conguillio	10,39184496210	Alerce Andino
ANP		1975			Alto		432,31	1111	27,23	21	100	3	900	24	0	2.235,28	3,9	27.587,59	37.529,74	115,2	Conguillio	120,0	Alerce Costero	134,4449037	Conguillio	132,15739149300	Alerce Costero
ANP		1975			Alto		2.594,36	1183	29,9	4	100	0	900	-9999	100	1.722,65	3,77	30.913,08	83.668,58	98,0	Conguillio	227,4	Mocho - Choshuenco	112,7756263	Conguillio	232,32539177500	Mocho - Choshuenco
ANP		1975			Alto		2.566,10	1159	30,06	4	100	24	900	-9999	100	1.722,65	3,77	30.915,68	83.698,53	12,6	Conguillio	165,1	Mocho - Choshuenco	28,49411739	Conguillio	170,19631371100	Mocho - Choshuenco
ANP		1975			Alto		1.304,24	1278	6,76	30	1	35	0	20	0	2.142,27	3,28	28.749,38	43.916,62	313,0	Conguillio	71,3	Llanquihue	331,6886585	Conguillio	87,61079153970	Llanquihue
ANP		1975			Alto		1.495,72	1600	42,6	4	100	10	900	-9999	100	1.310,85	2,4	34.467,99	96.645,76	218,1	Conguillio	18,4	Alerce Costero	237,1671677	Conguillio	35,11210308010	Alerce Costero
ANP		1975			Alto		3.574,37	1427	20,4	4	100	9	1	-9999	100	1.729,25	3,89	30.723,71	82.686,90	161,0	Conguillio	22,2	Alerce Costero	179,9539222	Conguillio	33,25951626170	Alerce Costero
ANP		1975			Alto		344,47	806	24,51	4	100	74	900	-9999	100	1.718,63	3,61	31.094,83	86.434,31	170,1	Conguillio	48,3	Mocho - Choshuenco	188,244929	Conguillio	53,71328753990	Mocho - Choshuenco
ANP		1975			Alto		1.287,22	1350	21,74	30	1	9	1	23	0	2.111,35	3,28	28.756,98	44.651,50	289,3	Conguillio	22,6	Llanquihue	305,339522	Conguillio	34,59581110680	Llanquihue
ANP		1975			Alto		1.319,43	1451	20,78	-9999	100	2	900	-9999	100	1.183,14	2,07	37.820,44	103.275,33	100,6	Conguillio	194,7	Alerce Costero	115,7911367	Conguillio	201,67630832900	Mocho - Choshuenco
ANP		1975			Alto		3.133,04	1752	24,86	4	100	1	900	-9999	100	1.249,52	2,03	35.350,00	98.873,41	544,5	Conguillio	41,8	Futaleuf�	560,1941484	Conguillio	49,37344106310	Futaleuf�
ANP		1975			Alto		972,34	777	20,99	33	0	9	1	23	0	2.305,21	4,3	27.150,71	33.240,18	206,4	Conguillio	74,9	Mocho - Choshuenco	223,0865384	Conguillio	80,54542135620	Mocho - Choshuenco
ANP		1975			Alto		2.226,98	1050	11,98	4	100	9	1	-9999	100	1.874,82	3,86	30.462,40	79.047,97	537,2	Conguillio	26,8	Corcovado	553,039871	Conguillio	44,94445882550	Futaleuf�
ANP		1975			Alto		404,37	1297	39,24	30	1	2	900	20	0	2.177,55	3,63	27.622,98	40.677,59	47,8	Conguillio	162,3	Mocho - Choshuenco	62,94118325	Conguillio	167,21391004000	Mocho - Choshuenco
ANP		1975			Alto		3.184,30	1189	18,52	4	100	22	900	-9999	100	1.778,83	3,86	30.309,29	80.043,58	392,8	Conguillio	22,6	Chilo�	411,1321093	Conguillio	51,84730672740	Chilo�
ANP		1975			Alto		4,37	445	26,74	30	1	9	1	10	1	1.378,12	6,18	5.233,20	60.055,98	215,2	Conguillio	6,8	Alerce Costero	234,159075	Conguillio	21,46319071910	Alerce Costero
ANP		1975			Alto		1.877,39	1086	3,81	4	100	36	900	-9999	100	1.943,31	4,04	30.312,40	78.550,61	14,9	Conguillio	166,9	Mocho - Choshuenco	36,32234628	Conguillio	172,26618163100	Mocho - Choshuenco
ANP		1975			Alto		1.778,27	1539	27,92	4	100	9	1	-9999	100	1.385,33	2,45	33.329,14	94.991,18	149,2	Conguillio	19,0	Mocho - Choshuenco	166,2512587	Conguillio	24,36234144420	Mocho - Choshuenco
ANP		1975			Alto		1.556,44	309	19,59	26	0	9	1	19	0	1.327,60	6,72	12.243,87	13.706,04	200,0	Conguillio	0,8	Alerce Costero	218,9380846	Conguillio	7,64948610916	Alerce Costero
ANP		1975			Alto		1.454,13	303	16,93	32	0	25	900	19	0	1.327,60	6,72	12.120,19	13.582,81	243,1	Conguillio	41,6	Llanquihue	260,7125885	Conguillio	53,23747522350	Llanquihue
ANP		1975			Alto		726,47	769	14,22	30	1	9	1	19	0	2.305,21	4,3	26.915,42	33.216,93	245,4	Conguillio	36,1	Llanquihue	262,6218523	Conguillio	47,55008443980	Llanquihue
ANP		1975			Alto		590,48	1222	15,07	21	100	9	1	20	0	2.149,48	3,54	27.728,03	42.072,86	184,8	Conguillio	3,8	Alerce Costero	203,6411418	Conguillio	16,05815620220	Alerce Costero
ANP		1975			Alto		1.918,52	1924	33,76	-9999	100	24	900	-9999	100	1.091,03	1,75	40.087,41	107.367,89	191,3	Conguillio	40,0	Alerce Costero	210,0288835	Conguillio	52,45994698400	Alerce Costero
ANP		1975			Alto		1.974,02	1957	32,22	-9999	100	9	1	-9999	100	1.091,03	1,75	40.061,99	107.400,79	479,0	Conguillio	10,1	Corcovado	495,1515543	Conguillio	45,35543973190	Corcovado
ANP		1975			Alto		2.710,71	2031	19,73	4	100	27	900	-9999	100	1.262,14	2,16	34.489,89	97.845,12	163,6	Conguillio	24,7	Alerce Costero	182,5848549	Conguillio	39,30292317210	Alerce Costero
ANP		1975			Alto		624,91	1191	2,88	30	1	5	900	10	1	2.118,97	3,15	28.050,78	43.874,22	61,9	Conguillio	142,9	Mocho - Choshuenco	80,32844439	Conguillio	148,02130911700	Mocho - Choshuenco
ANP		1975			Alto		188,16	494	10,74	30	1	84	900	10	1	1.378,12	6,18	5.232,73	60.073,88	314,4	Conguillio	17,6	Hornopiren	330,356408	Conguillio	36,89381928720	Hornopiren
ANP		1975			Alto		491,88	1126	9,51	26	0	8	0	20	0	2.177,55	3,45	27.382,98	41.380,94	109,5	Conguillio	11,4	Mocho - Choshuenco	126,0823207	Conguillio	16,50869800230	Mocho - Choshuenco
ANP		1975			Alto		854,53	1356	21,94	26	0	49	900	20	0	2.111,35	3,15	28.224,01	44.774,97	291,7	Conguillio	12,6	Llanquihue	307,8292255	Conguillio	24,71208645120	Llanquihue
ANP		1975			Alto		1.749,97	966	20,12	4	100	9	1	-9999	100	1.943,31	4,04	30.090,04	78.327,31	393,5	Conguillio	26,0	Chilo�	411,7944197	Conguillio	52,83410707560	Chilo�
ANP		1975			Alto		3.122,51	1213	24,04	4	100	75	900	-9999	100	1.722,65	3,54	30.118,22	83.505,72	360,4	Conguillio	46,3	Alerce Andino	378,2278017	Conguillio	61,19907559180	Alerce Andino
ANP		1975			Alto		1.056,81	1369	14,58	-9999	100	19	900	-9999	100	1.218,14	2,07	37.046,27	102.857,55	53,5	Conguillio	190,8	Mocho - Choshuenco	68,27816032	Conguillio	195,67108865200	Mocho - Choshuenco
ANP		1975			Alto		777,16	1309	10,43	-9999	100	24	900	-9999	100	1.210,52	2,07	37.439,06	103.516,61	274,5	Conguillio	80,0	Alerce Costero	293,3552126	Conguillio	96,79112498960	Llanquihue
ANP		1975			Alto		2.259,48	1854	22,62	4	100	31	900	-9999	100	1.314,33	2,16	33.804,18	96.808,43	225,1	Conguillio	51,2	Alerce Costero	243,8367312	Conguillio	65,15817284970	Alerce Costero
ANP		1975			Alto		7.663,99	216	4,69	32	0	2	900	20	0	1.154,08	7	8.636,62	40.107,97	235,7	Conguillio	65,2	Llanquihue	254,0332662	Conguillio	78,99837907830	Llanquihue
ANP		1975			Alto		435,96	1267	7,36	-9999	100	24	900	-9999	100	1.210,52	2	37.561,15	103.882,52	336,0	Conguillio	77,0	Chilo�	354,6407455	Conguillio	95,90238864620	Alerce Andino
ANP		1975			Alto		2.523,07	402	24,45	30	1	21	100	10	1	1.315,15	6,77	12.024,05	15.217,35	357,7	Conguillio	28,5	Hornopiren	374,8312086	Conguillio	40,43106577130	Hornopiren
ANP		1975			Alto		1.975,61	774	4,1	26	0	5	900	23	0	2.219,16	4,72	27.228,42	28.366,61	61,7	Conguillio	175,8	Mocho - Choshuenco	76,44595944	Conguillio	180,69111605600	Mocho - Choshuenco
ANP		1975			Alto		135,45	1199	3,18	-9999	100	5	900	-9999	100	1.210,52	2	37.872,21	104.548,07	84,9	Conguillio	145,6	Alerce Costero	103,6712805	Conguillio	154,16165014000	Mocho - Choshuenco
ANP		1975			Alto		1.769,24	775	7,73	23	0	5	900	26	100	2.245,94	4,62	26.822,27	30.023,07	83,0	Conguillio	187,5	Mocho - Choshuenco	98,06736723	Conguillio	192,52381395000	Mocho - Choshuenco
ANP		1975			Alto		1.410,50	1356	22,01	21	100	9	1	20	0	2.044,02	2,87	29.635,89	49.889,21	309,7	Conguillio	1,7	Alerce Andino	326,3187285	Conguillio	11,67878154180	Alerce Andino
ANP		1975			Alto		2.930,65	430	4,52	33	0	0	900	23	0	1.530,78	6	8.224,90	8.456,41	116,3	Conguillio	241,7	Mocho - Choshuenco	131,0975495	Conguillio	246,60770333500	Mocho - Choshuenco
ANP		1975			Alto		157,06	817	19,49	30	1	17	0	10	1	2.294,57	4,01	26.162,67	34.748,12	302,2	Conguillio	19,3	Llanquihue	318,2369375	Conguillio	34,06956123820	Llanquihue
ANP		1975			Alto		160,66	799	9,93	4	100	24	900	-9999	100	2.027,76	4,28	29.875,39	75.881,46	281,3	Conguillio	4,7	Llanquihue	298,6525917	Conguillio	18,90946843500	Llanquihue
ANP		1975			Alto		1.395,83	1404	29,56	30	1	7	900	10	1	2.044,02	2,87	29.540,66	49.932,89	349,9	Conguillio	45,1	Alerce Andino	367,8174539	Conguillio	58,41261765270	Alerce Andino
ANP		1975			Alto		1.588,52	1621	7,65	-9999	100	27	900	-9999	100	1.074,34	1,38	40.872,84	109.383,97	104,1	Conguillio	176,4	Alerce Costero	120,5322606	Conguillio	188,06616980200	Alerce Costero
ANP		1975			Alto		3.625,19	1338	23,55	4	100	56	900	-9999	100	1.722,65	3,54	29.475,92	83.369,31	394,6	Conguillio	32,4	Hornopiren	410,8799964	Conguillio	48,00853842330	Hornopiren
ANP		1975			Alto		3.771,78	1295	11,6	4	100	27	900	-9999	100	1.699,35	3,86	29.287,15	80.264,62	127,3	Conguillio	32,3	Mocho - Choshuenco	145,8834842	Conguillio	38,92047693140	Mocho - Choshuenco
ANP		1975			Alto		1.026,39	1260	17,78	-9999	100	7	900	-9999	100	1.218,14	2,18	36.001,69	102.026,46	323,7	Conguillio	10,4	Hornopiren	339,6872216	Conguillio	28,64115190240	Hornopiren
ANP		1975			Alto		81,54	1171	5,13	-9999	100	5	900	-9999	100	1.210,52	2,14	37.055,07	103.825,03	96,4	Conguillio	122,0	Alerce Costero	115,7929924	Conguillio	132,93605819900	Alerce Costero
ANP		1975			Alto		4.843,36	1617	35,36	4	100	24	900	-9999	100	1.662,94	3,84	29.205,63	81.438,07	155,2	Conguillio	36,0	Alerce Costero	174,133596	Conguillio	50,67442300550	Alerce Costero
ANP		1975			Alto		854,28	1353	13,52	30	1	72	900	20	0	2.111,35	3,08	27.484,82	45.119,80	93,5	Conguillio	56,4	Mocho - Choshuenco	112,5159189	Conguillio	62,63386935070	Mocho - Choshuenco
ANP		1975			Alto		2.773,28	1228	27,14	4	100	17	0	-9999	100	1.788,47	3,86	29.144,10	79.142,11	345,5	Conguillio	15,5	Hornopiren	362,366453	Conguillio	25,06349252330	Hornopiren
ANP		1975			Alto		3.040,82	1275	17,22	4	100	25	900	-9999	100	1.788,47	3,86	29.012,74	79.390,97	274,0	Conguillio	72,4	Llanquihue	292,7500735	Conguillio	88,89285995670	Llanquihue
ANP		1975			Alto		1.041,50	1407	14,48	-9999	100	19	900	-9999	100	1.221,41	2,18	35.486,14	101.534,11	288,4	Conguillio	83,2	Llanquihue	307,1966417	Conguillio	99,76169434270	Llanquihue
ANP		1975			Alto		64,68	42	8,58	33	0	23	900	20	0	1.148,12	7,28	5.538,27	47.706,87	110,2	Conguillio	106,6	Alerce Costero	129,7903021	Conguillio	117,92608431600	Alerce Costero
ANP		1975			Alto		1.171,08	1424	19,48	-9999	100	49	900	-9999	100	1.221,41	2,18	35.306,59	101.266,56	516,0	Conguillio	54,5	Chilo�	534,1286473	Conguillio	79,21952572550	Chilo�
ANP		1975			Alto		371,85	491	4,58	26	0	76	900	19	0	1.368,83	6,22	4.459,96	58.893,27	134,9	Conguillio	26,6	Mocho - Choshuenco	150,4856342	Conguillio	32,19907878620	Mocho - Choshuenco
ANP		1975			Alto		1.078,13	1367	8,29	30	1	24	900	20	0	2.111,35	3,08	27.299,04	45.301,56	296,3	Conguillio	59,7	Llanquihue	314,8341418	Conguillio	75,91200759570	Llanquihue
ANP		1975			Alto		3.620,89	1288	24,85	4	100	21	100	-9999	100	1.655,10	3,54	29.022,45	83.704,50	440,4	Conguillio	46,0	Corcovado	457,2112678	Conguillio	83,80175800740	Corcovado
ANP		1975			Alto		3.857,66	275	4,06	23	0	9	1	19	0	1.289,37	6,73	2.672,64	54.661,79	190,9	Conguillio	28,1	Alerce Costero	209,7688614	Conguillio	40,22174053840	Alerce Costero
ANP		1975			Alto		403,22	1506	37,21	33	0	9	1	20	0	2.021,34	3	28.244,20	48.349,01	228,5	Conguillio	20,0	Alerce Costero	247,5121505	Conguillio	35,01354496300	Alerce Costero
ANP		1975			Alto		2.449,18	1062	25,8	4	100	9	1	-9999	100	1.905,37	3,92	28.847,96	78.630,98	507,5	Conguillio	0,1	Corcovado	523,5730798	Conguillio	25,77374749140	Corcovado
ANP		1975			Alto		2.455,86	1326	16,18	4	100	74	900	-9999	100	1.663,39	3,6	28.978,85	84.944,81	501,9	Conguillio	10,9	Corcovado	517,9197019	Conguillio	37,09948782340	Corcovado
ANP		1975			Alto		4.548,24	1617	18,46	4	100	9	1	-9999	100	1.655,10	3,67	28.745,12	82.794,13	493,6	Conguillio	35,0	Chilo�	511,6906448	Conguillio	59,60683679390	Chilo�
ANP		1975			Alto		2.260,28	1595	27,39	4	100	10	900	-9999	100	1.505,86	2,89	30.660,98	91.916,93	201,1	Conguillio	71,3	Mocho - Choshuenco	218,4732532	Conguillio	76,84723659800	Mocho - Choshuenco
ANP		1975			Alto		1.341,70	1232	22,61	30	1	2	900	26	100	2.179,23	3,58	25.701,04	39.798,45	117,3	Conguillio	178,6	Alerce Costero	133,6099057	Conguillio	191,06662031700	Alerce Costero
ANP		1975			Alto		548,22	1771	32,11	-9999	100	9	1	-9999	100	1.074,34	1,41	40.675,29	110.033,74	352,9	Conguillio	23,6	Alerce Andino	370,0158034	Conguillio	35,17705111990	Hornopiren
ANP		1975			Alto		2.012,32	1424	27,7	26	0	44	900	23	0	1.990,94	2,78	29.005,96	50.704,09	237,4	Conguillio	62,7	Llanquihue	255,7596753	Conguillio	76,53181102190	Llanquihue
ANP		1975			Alto		73,15	729	22,66	4	100	86	900	-9999	100	1.726,51	3,62	29.382,88	88.099,23	456,0	Conguillio	37,1	Corcovado	472,0268015	Conguillio	52,92498174350	Futaleuf�
ANP		1975			Alto		1.309,25	582	12,49	30	1	0	900	19	0	1.396,06	6	8.189,52	62.680,45	27,0	Conguillio	136,9	Mocho - Choshuenco	40,64301767	Conguillio	142,38437086500	Mocho - Choshuenco
ANP		1975			Alto		3.271,93	1301	14,6	4	100	5	900	-9999	100	1.663,39	3,46	28.648,13	84.186,68	111,9	Conguillio	135,4	Alerce Costero	130,7817032	Conguillio	147,61158939900	Alerce Costero
ANP		1975			Alto		1.695,73	1002	27,66	21	100	25	900	10	1	2.250,72	3,8	25.117,91	36.082,28	158,4	Conguillio	26,9	Mocho - Choshuenco	175,0911146	Conguillio	32,51548356830	Mocho - Choshuenco
ANP		1975			Alto		2.119,77	1472	12,91	4	100	9	1	-9999	100	1.985,18	4,01	29.474,74	73.013,32	286,4	Conguillio	3,4	Llanquihue	303,8581874	Conguillio	19,92509324320	Llanquihue
ANP		1975			Alto		1.500,92	1254	25,79	4	100	24	900	-9999	100	2.028,24	4,07	29.163,16	73.684,54	221,7	Conguillio	35,3	Alerce Costero	240,5884291	Conguillio	50,38859080560	Alerce Costero
ANP		1975			Alto		2.417,90	1389	37,47	4	100	20	900	-9999	100	1.663,39	3,57	28.591,27	85.188,20	188,0	Conguillio	55,7	Alerce Costero	206,4310972	Conguillio	68,91384594440	Alerce Costero
ANP		1975			Alto		1.705,55	1464	4,53	30	1	34	900	20	0	2.065,75	3	27.101,01	46.797,12	238,1	Conguillio	47,2	Llanquihue	255,7279663	Conguillio	58,79212009020	Llanquihue
ANP		1975			Alto		1.700,90	961	14,35	21	100	0	900	26	100	2.250,72	3,8	24.874,85	35.979,85	108,3	Conguillio	235,2	Mocho - Choshuenco	123,1354446	Conguillio	240,08116608700	Mocho - Choshuenco
ANP		1975			Alto		2.731,83	511	16,72	30	1	27	900	19	0	1.389,24	6,68	16.786,00	70.767,41	88,0	Conguillio	80,6	Mocho - Choshuenco	106,6549467	Conguillio	86,84958738530	Mocho - Choshuenco
ANP		1975			Alto		145,33	829	17,96	4	100	49	900	-9999	100	2.027,76	4,08	28.649,44	75.401,05	503,8	Conguillio	42,4	Chilo�	521,9457909	Conguillio	67,12298512820	Chilo�
ANP		1975			Alto		4.010,70	1400	19,37	4	100	9	1	-9999	100	1.655,10	3,46	28.227,24	83.559,58	231,4	Conguillio	22,6	Alerce Costero	250,3781689	Conguillio	38,61326523120	Alerce Costero
ANP		1975			Alto		3.488,77	1385	26,91	4	100	28	900	-9999	100	1.338,24	2,46	32.031,58	96.476,78	54,5	Conguillio	66,7	Mocho - Choshuenco	70,75111566	Conguillio	71,84958757510	Mocho - Choshuenco
ANP		1975			Alto		1.401,74	1473	9,74	30	1	57	900	10	1	2.065,75	3	26.795,55	46.345,79	431,1	Conguillio	0,5	Chilo�	449,5802966	Conguillio	13,21205361000	Chilo�
ANP		1975			Alto		507,63	537	10,05	23	0	21	100	19	0	1.337,08	6,22	4.372,09	57.791,66	107,0	Conguillio	164,8	Alerce Costero	124,2233882	Conguillio	176,74742777900	Alerce Costero
ANP		1975			Alto		3.483,85	1394	11,24	4	100	9	1	-9999	100	1.655,10	3,46	28.194,32	84.165,16	404,7	Conguillio	42,9	Hornopiren	421,3557022	Conguillio	60,40593834520	Hornopiren
ANP		1975			Alto		1.050,22	1309	30,89	21	100	74	900	10	1	2.083,64	3,13	26.319,99	45.238,94	289,7	Conguillio	20,5	Llanquihue	307,5479129	Conguillio	36,82761348040	Llanquihue
ANP		1975			Alto		312,08	873	10,18	4	100	5	900	-9999	100	2.027,76	4,08	28.501,15	75.122,71	198,0	Conguillio	35,4	Alerce Costero	216,8001682	Conguillio	46,13462222360	Alerce Costero
ANP		1975			Alto		4.109,00	1510	13,31	4	100	14	900	-9999	100	1.699,35	3,74	27.941,51	80.139,89	541,9	Conguillio	77,5	Chilo�	560,1596374	Conguillio	101,22985956200	Chilo�
ANP		1975			Alto		1.271,07	1150	10,29	21	100	9	1	26	100	2.226,77	3,8	24.591,96	37.162,02	516,8	Conguillio	17,2	Corcovado	532,7518049	Conguillio	36,02999603770	Futaleuf�
ANP		1975			Alto		2.433,48	1380	7,42	4	100	9	1	-9999	100	1.958,27	4,01	28.955,95	72.457,84	263,3	Conguillio	60,7	Alerce Costero	282,2876314	Conguillio	78,39221476660	Alerce Costero
ANP		1975			Alto		1.979,23	1285	30,82	4	100	24	900	-9999	100	1.618,66	3,24	29.159,22	90.567,48	259,6	Conguillio	55,6	Llanquihue	278,0680485	Conguillio	71,26335413050	Llanquihue
ANP		1975			Alto		1.036,11	921	11,55	30	1	20	900	26	100	2.250,72	3,8	24.212,32	35.964,87	126,4	Conguillio	38,8	Mocho - Choshuenco	145,2020629	Conguillio	45,46858169890	Mocho - Choshuenco
ANP		1975			Alto		2.715,41	1525	22,36	4	100	9	1	-9999	100	1.663,39	3,57	27.870,91	85.403,44	299,6	Conguillio	1,8	Alerce Andino	316,798124	Conguillio	12,14897040610	Llanquihue
ANP		1975			Alto		604,64	1029	17,6	21	100	60	900	23	0	2.104,66	3,23	25.402,50	43.539,37	504,4	Conguillio	17,7	Futaleuf�	520,3378237	Conguillio	26,11441587850	Futaleuf�
ANP		1975			Alto		2.355,07	415	16,13	30	1	23	900	10	1	1.307,72	6,9	9.451,16	16.715,40	175,6	Conguillio	54,3	Mocho - Choshuenco	193,8168609	Conguillio	59,69681221610	Mocho - Choshuenco
ANP		1975			Alto		3.258,40	1413	4,68	4	100	23	900	-9999	100	1.705,68	3,92	27.510,72	79.051,04	243,3	Conguillio	65,5	Llanquihue	261,792751	Conguillio	80,23467178140	Llanquihue
ANP		1975			Alto		545,72	1624	17,69	-9999	100	20	900	-9999	100	1.000,06	1,18	40.143,25	110.437,47	144,7	Conguillio	37,6	Alerce Costero	163,7513107	Conguillio	50,81331611040	Alerce Costero
ANP		1975			Alto		2.194,40	430	10,76	30	1	0	900	10	1	1.307,72	6,9	9.860,14	16.299,42	126,3	Conguillio	244,0	Mocho - Choshuenco	141,1145116	Conguillio	248,89858534100	Mocho - Choshuenco
ANP		1975			Alto		3.170,74	1465	8,58	4	100	9	1	-9999	100	1.900,75	3,73	28.915,47	71.598,51	199,6	Conguillio	68,5	Mocho - Choshuenco	216,5910641	Conguillio	74,11087031310	Mocho - Choshuenco
ANP		1975			Alto		1.346,56	960	8,98	26	0	13	900	23	0	2.293,26	4,39	24.167,78	32.823,19	104,8	Conguillio	125,4	Alerce Costero	124,0113438	Conguillio	136,85270640800	Alerce Costero
ANP		1975			Alto		1.506,70	1495	38,27	4	100	0	900	-9999	100	1.288,60	2,57	32.613,28	99.022,81	27,7	Conguillio	159,4	Mocho - Choshuenco	43,49672453	Conguillio	164,83340730900	Mocho - Choshuenco
ANP		1975			Alto		603,66	922	9,42	4	100	0	900	-9999	100	1.704,40	3,4	28.400,55	89.224,90	135,2	Conguillio	232,0	Alerce Costero	149,5827918	Conguillio	244,44994866100	Alerce Costero
ANP		1975			Alto		4.005,73	1660	26,54	4	100	89	900	-9999	100	1.438,48	2,85	29.768,21	93.198,89	300,9	Conguillio	33,4	Llanquihue	319,008589	Conguillio	49,67285153980	Llanquihue
ANP		1975			Alto		3.747,30	1583	29,83	4	100	32	900	-9999	100	1.505,86	3,03	29.385,11	92.367,46	164,8	Conguillio	38,4	Alerce Costero	183,6011309	Conguillio	53,59557871760	Alerce Costero
ANP		1975			Alto		222,15	907	13,06	30	1	76	900	26	100	2.102,77	3,13	25.165,65	44.045,87	158,6	Conguillio	31,8	Mocho - Choshuenco	174,4558955	Conguillio	38,26284419650	Mocho - Choshuenco
ANP		1975			Alto		4.125,13	1687	17,85	4	100	59	0	-9999	100	1.438,48	2,85	29.722,21	93.296,46	530,1	Conguillio	54,7	Corcovado	547,8291976	Conguillio	86,79756985550	Corcovado
ANP		1975			Alto		1.858,52	495	2,39	30	1	7	900	10	1	1.307,72	6,87	9.994,11	16.057,11	371,0	Conguillio	28,7	Hornopiren	386,8256712	Conguillio	42,84869608880	Hornopiren
ANP		1975			Alto		4.661,33	1451	18,26	4	100	21	100	-9999	100	1.600,91	3,46	27.218,74	83.382,52	487,0	Conguillio	53,9	Chilo�	504,7220757	Conguillio	74,80180848890	Chilo�
ANP		1975			Alto		1.808,51	1113	29,15	4	100	27	900	-9999	100	1.615,85	3,24	28.646,85	90.430,84	173,2	Conguillio	15,6	Alerce Costero	192,2332548	Conguillio	30,69850374140	Alerce Costero
ANP		1975			Alto		88,46	497	6,17	33	0	82	900	19	0	1.650,28	5,55	15.119,74	15.988,41	367,4	Conguillio	29,7	Hornopiren	383,2093066	Conguillio	43,18427738570	Hornopiren
ANP		1975			Alto		151,21	878	41,8	30	1	85	900	20	0	2.180,61	3,63	24.087,65	39.639,36	377,9	Conguillio	19,8	Hornopiren	393,978788	Conguillio	33,17077202780	Hornopiren
ANP		1975			Alto		1.073,08	1219	30,72	4	100	20	900	-9999	100	1.730,26	3,76	27.789,05	87.386,86	301,2	Conguillio	15,1	Llanquihue	318,9070582	Conguillio	30,81806558140	Llanquihue
ANP		1975			Alto		999,32	400	3,37	32	0	35	0	20	0	1.515,73	6	5.887,89	7.663,50	587,7	Conguillio	121,9	Chilo�	606,1144902	Conguillio	144,03268457300	Chilo�
ANP		1975			Alto		307,4	1020	21,17	21	100	75	900	10	1	2.087,43	3	25.708,28	46.316,46	360,9	Conguillio	44,5	Alerce Andino	378,6274936	Conguillio	59,70372493190	Alerce Andino
ANP		1975			Alto		1.537,50	1616	24,64	4	100	9	1	-9999	100	1.288,60	2,57	32.010,75	98.452,55	359,4	Conguillio	10,1	Hornopiren	376,1363153	Conguillio	24,20199659150	Hornopiren
ANP		1975			Alto		1.795,08	725	7,8	30	1	74	900	10	1	2.171,67	4,73	24.808,01	28.161,45	119,6	Conguillio	120,1	Alerce Costero	138,8181258	Conguillio	132,69710228100	Alerce Costero
ANP		1975			Alto		2.116,18	1212	31,98	4	100	10	900	-9999	100	1.615,85	3,24	28.507,90	90.721,92	62,6	Conguillio	123,7	Mocho - Choshuenco	82,04652492	Conguillio	129,07690035700	Mocho - Choshuenco
ANP		1975			Alto		2.233,40	1282	23,09	4	100	20	900	-9999	100	1.615,85	3,24	28.547,88	90.841,39	76,6	Conguillio	95,5	Mocho - Choshuenco	96,04018699	Conguillio	101,34263296800	Mocho - Choshuenco
ANP		1975			Alto		476,46	1158	28,2	21	100	9	1	26	100	2.043,20	3	26.109,17	47.790,24	346,9	Conguillio	3,6	Hornopiren	362,8930084	Conguillio	12,19848066460	Hornopiren
ANP		1975			Alto		919,66	1248	9,7	4	100	0	900	-9999	100	1.249,83	2,53	32.555,73	99.628,53	98,6	Conguillio	223,2	Mocho - Choshuenco	113,3927922	Conguillio	228,13916352800	Mocho - Choshuenco
ANP		1975			Alto		3.376,28	809	6,6	21	100	9	1	10	1	2.254,59	4,62	24.073,01	30.492,64	411,6	Conguillio	15,7	Chilo�	429,8824532	Conguillio	35,22724072170	Chilo�
ANP		1975			Alto		467,09	835	22,9	4	100	9	1	-9999	100	1.730,26	3,76	27.599,71	87.985,75	119,4	Conguillio	7,9	Mocho - Choshuenco	135,4768758	Conguillio	13,95084192980	Mocho - Choshuenco
ANP		1975			Alto		2.676,05	1449	4,43	4	100	9	1	-9999	100	1.370,00	2,52	30.184,44	95.496,38	517,9	Conguillio	5,0	Corcovado	533,9160762	Conguillio	27,72964031830	Corcovado
ANP		1975			Alto		2.457,02	1584	23,42	4	100	2	900	-9999	100	1.370,00	2,55	30.442,46	96.034,10	97,6	Conguillio	126,8	Alerce Costero	116,8738464	Conguillio	137,92172896000	Alerce Costero
ANP		1975			Alto		1.546,98	1465	31,82	4	100	2	900	-9999	100	1.316,80	2,51	31.417,93	97.946,20	287,5	Conguillio	39,0	Llanquihue	305,7307223	Conguillio	55,56021174340	Llanquihue
ANP		1975			Alto		1.529,48	1432	24,31	4	100	42	100	-9999	100	1.316,80	2,51	31.449,81	98.005,95	498,0	Conguillio	16,4	Futaleuf�	513,8648892	Conguillio	24,31534058900	Futaleuf�
ANP		1975			Alto		1.376,56	352	16,6	30	1	74	900	10	1	1.307,72	6,91	9.726,20	16.134,87	215,2	Conguillio	66,5	Llanquihue	232,5446331	Conguillio	77,81947841160	Llanquihue
ANP		1975			Alto		1.654,53	939	0,68	30	1	31	900	10	1	2.280,81	4,37	23.412,19	32.870,77	245,2	Conguillio	64,7	Llanquihue	263,6848597	Conguillio	79,61252880790	Llanquihue
ANP		1975			Alto		1.341,50	1414	24,15	4	100	22	900	-9999	100	1.316,80	2,57	31.592,36	98.369,89	207,9	Conguillio	35,3	Alerce Costero	226,8143165	Conguillio	46,31843802280	Alerce Costero
ANP		1975			Alto		1.679,90	1247	16,6	21	100	24	900	-9999	100	1.958,27	3,72	27.711,79	72.920,68	200,3	Conguillio	32,1	Alerce Costero	219,1693521	Conguillio	41,83453920070	Alerce Costero
ANP		1975			Alto		1.364,40	1583	17,72	-9999	100	20	900	-9999	100	1.000,06	1,02	39.601,70	110.627,94	42,5	Conguillio	133,3	Mocho - Choshuenco	61,33986226	Conguillio	138,15892587200	Mocho - Choshuenco
ANP		1975			Alto		3.109,55	796	1,97	30	1	5	900	19	0	2.213,04	4,62	23.993,41	29.739,12	275,1	Conguillio	38,6	Llanquihue	293,2729342	Conguillio	54,98342181670	Llanquihue
ANP		1975			Alto		515,72	1015	18,48	21	100	5	900	26	100	1.992,27	2,93	26.424,67	49.423,74	71,4	Conguillio	149,3	Mocho - Choshuenco	89,57070156	Conguillio	154,65131294100	Mocho - Choshuenco
ANP		1975			Alto		1.077,15	599	6,7	33	0	42	100	24	0	1.960,20	4,98	22.401,68	22.949,89	285,0	Conguillio	34,8	Llanquihue	300,8653977	Conguillio	46,63804743250	Llanquihue
ANP		1975			Alto		29,72	954	9,97	21	100	60	900	19	0	2.043,20	3	25.684,01	47.840,13	364,6	Conguillio	5,8	Hornopiren	380,7228721	Conguillio	18,66328573300	Hornopiren
ANP		1975			Alto		968,26	1084	11,77	21	100	2	900	-9999	100	2.013,48	3,72	27.388,29	73.679,68	103,3	Conguillio	112,3	Alerce Costero	122,8683396	Conguillio	123,42123077900	Alerce Costero
ANP		1975			Alto		4.132,07	1428	17,93	4	100	7	900	-9999	100	1.463,41	2,93	28.951,71	93.156,45	340,9	Conguillio	22,2	Hornopiren	356,7599289	Conguillio	32,38869228800	Hornopiren
ANP		1975			Alto		891,86	172	4,5	33	0	10	900	23	0	1.382,87	6,67	16.643,85	69.409,78	216,0	Conguillio	40,2	Alerce Costero	234,8046671	Conguillio	53,17512387760	Alerce Costero
ANP		1975			Alto		857,39	966	4,26	4	100	9	1	-9999	100	1.704,40	3,63	27.581,72	89.460,13	529,2	Conguillio	27,9	Futaleuf�	545,0163994	Conguillio	36,31711283190	Futaleuf�
ANP		1975			Alto		357,16	871	9,58	30	1	9	1	10	1	2.152,64	3,26	23.793,67	42.095,70	184,2	Conguillio	53,1	Mocho - Choshuenco	201,1657278	Conguillio	58,75465310850	Mocho - Choshuenco
ANP		1975			Alto		1.215,96	1130	14,54	26	0	23	900	-9999	100	1.958,27	3,72	27.321,62	73.314,60	408,4	Conguillio	27,3	Chilo�	426,5836542	Conguillio	43,87722046940	Chilo�
ANP		1975			Alto		818,99	318	18,27	30	1	9	1	10	1	1.307,72	6,89	10.484,99	15.294,25	110,4	Conguillio	166,7	Alerce Costero	127,4830098	Conguillio	178,84234948800	Alerce Costero
ANP		1975			Alto		705,94	981	7,36	4	100	23	900	-9999	100	1.704,40	3,63	27.411,90	89.385,74	7,4	Conguillio	137,1	Mocho - Choshuenco	23,19988001	Conguillio	141,94478596500	Mocho - Choshuenco
ANP		1975			Alto		1.104,96	360	5,6	33	0	10	900	23	0	1.463,19	6	3.158,61	5.723,48	124,0	Conguillio	21,7	Mocho - Choshuenco	142,248797	Conguillio	28,37621677900	Mocho - Choshuenco
ANP		1975			Alto		597,4	980	12,02	26	0	21	100	26	100	2.194,35	3,7	22.918,05	38.776,49	92,3	Conguillio	33,3	Mocho - Choshuenco	108,1268421	Conguillio	38,75144463900	Mocho - Choshuenco
ANP		1975			Alto		767	1012	24,66	30	1	19	900	10	1	2.089,95	3,06	24.371,96	45.199,02	99,4	Conguillio	182,9	Alerce Costero	115,1903162	Conguillio	192,78089128200	Mocho - Choshuenco
ANP		1975			Alto		921,97	363	0,95	33	0	9	1	23	0	1.453,56	6	2.465,55	5.145,39	159,1	Conguillio	27,8	Mocho - Choshuenco	175,3077162	Conguillio	33,80610084140	Mocho - Choshuenco
ANP		1975			Alto		900,47	1109	29,42	21	100	9	1	10	1	2.089,95	3,06	24.228,60	45.323,42	323,2	Conguillio	21,1	Hornopiren	339,0477987	Conguillio	37,11197318680	Hornopiren
ANP		1975			Alto		846,11	996	39,28	21	100	76	900	10	1	2.152,64	3,26	23.297,63	41.957,74	339,4	Conguillio	24,1	Hornopiren	355,2052336	Conguillio	34,36999388650	Hornopiren
ANP		1975			Alto		4.942,19	1803	6,02	4	100	22	900	-9999	100	1.600,91	3,22	25.876,24	83.164,59	107,6	Conguillio	13,3	Mocho - Choshuenco	124,3895734	Conguillio	18,25870664080	Mocho - Choshuenco
ANP		1975			Alto		1.595,15	1488	14,51	4	100	27	900	-9999	100	1.370,00	2,51	29.815,34	96.322,91	48,8	Conguillio	126,9	Mocho - Choshuenco	68,06710356	Conguillio	131,75179188900	Mocho - Choshuenco
ANP		1975			Alto		2.612,93	1402	17,47	30	1	5	900	26	100	1.852,83	3,65	27.435,53	71.420,93	78,9	Conguillio	136,3	Mocho - Choshuenco	98,0952129	Conguillio	142,09377578000	Mocho - Choshuenco
ANP		1975			Alto		1.236,55	1021	21,29	30	1	7	900	10	1	2.115,11	3,16	23.533,24	43.760,25	58,1	Conguillio	70,9	Mocho - Choshuenco	73,03429269	Conguillio	76,36088959890	Mocho - Choshuenco
ANP		1975			Alto		5.434,61	1561	15,27	4	100	25	900	-9999	100	1.598,09	3,21	25.567,08	80.660,40	59,5	Conguillio	130,6	Mocho - Choshuenco	78,71643114	Conguillio	135,83216037700	Mocho - Choshuenco
ANP		1975			Alto		1.267,82	979	7,78	30	1	2	900	10	1	2.115,11	3,16	23.343,84	43.369,93	38,4	Conguillio	137,5	Mocho - Choshuenco	56,68562548	Conguillio	142,37811506600	Mocho - Choshuenco
ANP		1975			Alto		1.912,99	1302	8,85	30	1	24	900	10	1	1.922,86	3,64	27.009,81	72.273,49	100,5	Conguillio	33,0	Mocho - Choshuenco	118,9283918	Conguillio	39,00312428800	Mocho - Choshuenco
ANP		1975			Alto		982,91	1110	11,02	4	100	5	900	-9999	100	1.341,10	2,46	30.216,21	97.510,98	109,8	Conguillio	143,0	Alerce Costero	128,4092192	Conguillio	155,13270293500	Alerce Costero
ANP		1975			Alto		138,97	1138	35,59	30	1	10	900	10	1	1.950,65	2,73	26.028,94	50.542,18	216,4	Conguillio	67,4	Alerce Costero	234,805573	Conguillio	78,13514673880	Alerce Costero
ANP		1975			Alto		5.768,69	1485	12,96	4	100	9	1	-9999	100	1.598,09	3,21	25.504,77	81.025,01	208,7	Conguillio	6,8	Alerce Costero	227,6305304	Conguillio	15,37689338940	Alerce Costero
ANP		1975			Alto		2.095,92	1143	30,71	4	100	9	1	-9999	100	1.659,95	3,37	27.167,30	90.989,34	191,0	Conguillio	0,3	Alerce Costero	210,0069785	Conguillio	8,42938809136	Alerce Costero
ANP		1975			Alto		1.512,80	1038	24,69	30	1	24	900	19	0	2.113,01	3,16	23.256,83	43.760,80	113,0	Conguillio	111,9	Alerce Costero	132,4478867	Conguillio	123,46964256100	Alerce Costero
ANP		1975			Alto		2.830,83	1508	19,78	4	100	12	900	-9999	100	1.404,28	2,93	28.349,07	94.067,97	122,3	Conguillio	109,6	Alerce Costero	141,7575867	Conguillio	122,16695475900	Alerce Costero
ANP		1975			Alto		2.377,31	2067	39,95	-9999	100	0	900	-9999	100	1.257,29	2,46	33.411,88	103.111,52	130,8	Conguillio	163,0	Alerce Costero	148,1822573	Conguillio	176,60102394000	Alerce Costero
ANP		1975			Alto		2.935,55	1460	9,88	4	100	24	900	-9999	100	1.505,42	2,93	28.229,03	93.862,34	286,1	Conguillio	44,7	Llanquihue	304,4880709	Conguillio	61,27615276140	Llanquihue
ANP		1975			Alto		1.567,92	1298	14,75	30	1	90	900	10	1	1.911,08	3,62	25.704,94	76.497,86	346,0	Conguillio	17,0	Hornopiren	362,9097456	Conguillio	26,47689103100	Hornopiren
ANP		1975			Alto		1.557,35	1194	8,49	26	0	74	900	26	100	2.106,55	3,06	23.353,44	44.453,61	279,3	Conguillio	15,2	Llanquihue	297,034456	Conguillio	31,09035848890	Llanquihue
ANP		1975			Alto		86,76	73	28,15	26	0	20	900	20	0	1.170,58	7,25	8.241,22	48.739,10	429,6	Conguillio	21,0	Chilo�	447,8294208	Conguillio	24,52060555040	Chilo�
ANP		1975			Alto		2.274,57	1354	23,77	30	1	0	900	23	0	1.852,83	3,64	27.004,02	71.512,60	91,3	Conguillio	216,9	Mocho - Choshuenco	106,0792175	Conguillio	221,83810779100	Mocho - Choshuenco
ANP		1975			Alto		1.492,25	1808	24,43	-9999	100	9	1	-9999	100	1.055,50	1,22	37.250,89	108.802,94	526,8	Conguillio	62,2	Chilo�	545,0107322	Conguillio	86,08407929670	Chilo�
ANP		1975			Alto		5.260,97	1488	7,97	30	1	2	900	-9999	100	1.598,09	3,01	25.155,47	80.325,27	354,4	Conguillio	36,3	Alerce Andino	372,0001588	Conguillio	51,47744818110	Alerce Andino
ANP		1975			Alto		1.426,48	1319	14,24	26	0	0	900	10	1	1.922,86	3,77	26.439,80	72.611,42	105,6	Conguillio	220,5	Mocho - Choshuenco	120,2062328	Conguillio	225,37693828600	Mocho - Choshuenco
ANP		1975			Alto		89,67	1169	19,18	30	1	20	900	10	1	1.880,51	2,67	26.320,34	52.023,74	409,2	Conguillio	6,0	Chilo�	427,6307621	Conguillio	34,67911390740	Chilo�
ANP		1975			Alto		2.449,53	1223	22,48	26	0	5	900	10	1	1.852,83	3,51	26.922,34	71.160,85	452,2	Conguillio	34,8	Corcovado	468,4957384	Conguillio	69,55936789740	Corcovado
ANP		1975			Alto		651,06	1045	13,42	21	100	9	1	10	1	1.922,86	3,77	26.114,60	73.481,19	162,1	Conguillio	36,1	Mocho - Choshuenco	177,9144405	Conguillio	42,54589575520	Mocho - Choshuenco
ANP		1975			Alto		1.907,25	1271	8,06	30	1	13	900	26	100	2.106,55	3,06	23.223,49	45.141,25	121,5	Conguillio	177,0	Alerce Costero	137,9609556	Conguillio	189,77395870500	Alerce Costero
ANP		1975			Alto		98,01	1041	6,42	4	100	59	0	-9999	100	1.323,53	2,61	30.276,66	98.587,18	94,1	Conguillio	27,0	Mocho - Choshuenco	111,0081779	Conguillio	31,85755318850	Mocho - Choshuenco
ANP		1975			Alto		2.653,88	1188	5,1	30	1	25	900	10	1	1.852,83	3,51	26.963,55	70.847,50	113,9	Conguillio	7,0	Mocho - Choshuenco	130,3845866	Conguillio	12,34591699350	Mocho - Choshuenco
ANP		1975			Alto		5.749,46	1731	25,99	30	1	57	900	-9999	100	1.560,19	2,83	24.921,53	82.022,14	424,2	Conguillio	9,4	Chilo�	442,5611243	Conguillio	20,76203210780	Chilo�
ANP		1975			Alto		4.937,66	1361	11,63	30	1	2	900	-9999	100	1.682,05	3,01	24.904,36	79.883,93	17,4	Conguillio	152,5	Mocho - Choshuenco	31,32585936	Conguillio	157,29987751600	Mocho - Choshuenco
ANP		1975			Alto		5.212,01	1640	10,37	30	1	28	900	-9999	100	1.560,19	3	24.909,95	82.591,36	277,3	Conguillio	12,4	Llanquihue	293,7416131	Conguillio	21,46375268320	Llanquihue
ANP		1975			Alto		4.466,35	1623	11,71	4	100	9	1	-9999	100	1.579,53	3	24.957,03	83.394,94	27,2	Conguillio	181,0	Mocho - Choshuenco	49,10676324	Conguillio	186,31382653100	Mocho - Choshuenco
ANP		1975			Alto		1.574,39	1165	36,08	4	100	32	900	-9999	100	1.699,18	3,95	25.380,29	86.491,35	122,7	Conguillio	66,9	Alerce Costero	141,6971074	Conguillio	76,11507078280	Alerce Costero
ANP		1975			Alto		26,42	368	7,8	33	0	24	900	23	0	1.453,95	6	3.001,71	6.150,43	216,4	Conguillio	63,4	Alerce Costero	234,811014	Conguillio	74,39092224170	Alerce Costero
ANP		1975			Alto		1.280,60	1154	23,12	30	1	5	900	26	100	2.120,10	3,37	22.272,82	42.048,45	52,3	Conguillio	167,8	Mocho - Choshuenco	67,20309866	Conguillio	172,67398435200	Mocho - Choshuenco
ANP		1975			Alto		599,49	137	7,85	33	0	0	900	26	100	1.367,52	6,67	16.537,93	68.096,17	86,6	Conguillio	208,7	Mocho - Choshuenco	101,3035156	Conguillio	213,55896014000	Mocho - Choshuenco
ANP		1975			Alto		593,28	1438	38,71	26	0	9	1	23	0	2.018,04	2,73	24.950,94	49.837,96	128,9	Conguillio	6,2	Mocho - Choshuenco	146,3004311	Conguillio	12,62960155870	Mocho - Choshuenco
ANP		1975			Alto		172,27	905	24,14	26	0	11	900	10	1	1.972,65	3,77	25.584,72	74.698,81	285,7	Conguillio	9,0	Llanquihue	303,33995	Conguillio	25,59378368660	Llanquihue
ANP		1975			Alto		3.284,43	1621	18,83	4	100	9	1	-9999	100	1.544,97	3,3	26.915,22	92.172,90	350,1	Conguillio	60,3	Alerce Andino	368,2963318	Conguillio	72,52737904430	Alerce Andino
ANP		1975			Alto		1.918,40	946	25,32	30	1	22	900	26	100	2.225,97	3,8	21.416,59	38.231,34	246,4	Conguillio	53,5	Alerce Costero	265,309595	Conguillio	70,77597279240	Alerce Costero
ANP		1975			Alto		709,07	280	9	32	0	2	900	26	100	1.368,13	6,67	15.464,06	66.889,44	107,6	Conguillio	149,2	Alerce Costero	125,840107	Conguillio	161,19164306200	Alerce Costero
ANP		1975			Alto		22,06	1356	15,87	21	100	17	0	10	1	1.880,51	2,32	26.591,88	53.194,42	202,0	Conguillio	17,9	Alerce Costero	221,0542123	Conguillio	27,37856527170	Alerce Costero
ANP		1975			Alto		2.290,99	1523	25,28	4	100	26	900	-9999	100	1.646,98	3,74	24.938,20	85.724,33	170,0	Conguillio	22,0	Alerce Costero	188,9864561	Conguillio	37,15809965950	Alerce Costero
ANP		1975			Alto		342,52	1370	19,05	33	0	0	900	10	1	1.880,51	2,56	26.075,30	52.448,06	52,3	Conguillio	204,0	Mocho - Choshuenco	74,15602552	Conguillio	209,36248918500	Mocho - Choshuenco
ANP		1975			Alto		2.529,90	1378	38,05	32	0	5	900	10	1	1.797,75	3,51	26.623,00	70.791,74	108,9	Conguillio	138,3	Alerce Costero	127,6617235	Conguillio	150,28551523700	Alerce Costero
ANP		1975			Alto		352,53	1052	31,19	30	1	9	1	10	1	1.972,65	3,77	25.335,99	74.478,98	289,5	Conguillio	89,3	Alerce Costero	308,409817	Conguillio	107,05149944500	Alerce Costero
ANP		1975			Alto		197,55	1066	19,21	4	100	20	900	-9999	100	1.345,54	2,48	29.038,19	97.181,19	245,8	Conguillio	52,6	Alerce Costero	264,6823608	Conguillio	69,86727956730	Alerce Costero
ANP		1975			Alto		3.503,09	1373	9,83	30	1	0	900	10	1	1.778,60	3,13	24.545,24	78.462,27	103,6	Conguillio	232,7	Mocho - Choshuenco	118,4077344	Conguillio	237,65735250000	Mocho - Choshuenco
ANP		1975			Alto		1.247,78	864	7,97	30	1	25	900	19	0	2.281,35	4,5	21.398,99	32.588,78	438,5	Conguillio	26,5	Chilo�	456,5126952	Conguillio	36,17312908810	Chilo�
ANP		1975			Alto		1.190,56	885	0,75	21	100	5	900	26	100	2.281,35	4,38	21.277,40	33.270,57	73,2	Conguillio	155,5	Mocho - Choshuenco	90,83977784	Conguillio	160,87322514600	Mocho - Choshuenco
ANP		1975			Alto		949,22	1338	28,99	70	100	34	900	26	100	2.062,36	2,73	24.226,60	49.129,27	444,0	Conguillio	14,5	Chilo�	462,2038632	Conguillio	24,87507122420	Chilo�
ANP		1975			Alto		1.642,47	1263	9,79	4	100	7	900	-9999	100	1.423,70	2,72	27.776,98	94.833,34	3,2	Conguillio	147,9	Mocho - Choshuenco	19,05345047	Conguillio	153,23891038600	Mocho - Choshuenco
ANP		1975			Alto		1.467,46	1019	10,37	26	0	2	900	19	0	2.286,72	3,91	21.023,66	35.391,28	120,6	Conguillio	63,4	Alerce Costero	139,4568993	Conguillio	74,21732789260	Alerce Costero
ANP		1975			Alto		31,12	1423	11,8	32	0	34	900	10	1	1.865,75	2,32	26.593,84	53.665,77	377,1	Conguillio	36,2	Chilo�	395,7547385	Conguillio	68,48545434370	Chilo�
ANP		1975			Alto		1.596,35	1412	10,05	30	1	11	900	10	1	2.062,36	2,9	23.718,28	48.278,05	100,4	Conguillio	163,4	Alerce Costero	117,7039782	Conguillio	174,81350484900	Alerce Costero
ANP		1975			Alto		3.612,73	1571	7,06	26	0	3	900	-9999	100	1.579,53	3,33	24.388,01	84.130,26	46,7	Conguillio	74,9	Mocho - Choshuenco	64,52279192	Conguillio	79,76098163040	Mocho - Choshuenco
ANP		1975			Alto		3.069,11	211	5,52	33	0	46	900	23	0	1.200,00	7	5.711,66	33.335,93	26,8	Conguillio	183,7	Mocho - Choshuenco	48,55450809	Conguillio	189,01924751300	Mocho - Choshuenco
ANP		1975			Alto		1.153,33	222	10,48	32	0	9	1	20	0	1.367,52	6,7	16.954,75	68.012,10	168,8	Conguillio	14,9	Alerce Costero	187,7299393	Conguillio	25,49783728950	Alerce Costero
ANP		1975			Alto		2.890,01	1869	25,16	-9999	100	41	900	-9999	100	1.244,77	2,46	32.171,28	102.727,15	346,4	Conguillio	3,8	Hornopiren	362,8781192	Conguillio	12,24689407990	Hornopiren
ANP		1975			Alto		2.235,87	1631	17,18	-9999	100	9	1	-9999	100	1.262,56	2,49	31.484,35	101.716,52	113,4	Conguillio	21,5	Mocho - Choshuenco	131,5473635	Conguillio	28,18125288670	Mocho - Choshuenco
ANP		1975			Alto		560,14	953	16,36	4	100	9	1	-9999	100	1.729,10	3,95	24.784,27	87.485,18	16,8	Conguillio	163,5	Mocho - Choshuenco	36,47302069	Conguillio	168,83022706700	Mocho - Choshuenco
ANP		1975			Alto		1.332,93	742	3,65	30	1	49	900	26	100	2.161,94	4,8	22.161,64	28.878,53	546,2	Conguillio	40,8	Corcovado	561,9346634	Conguillio	51,17675483120	Futaleuf�
ANP		1975			Alto		2.020,69	1517	12,77	26	0	3	900	10	1	2.113,01	3,17	21.793,42	43.594,25	316,3	Conguillio	47,7	Llanquihue	334,5118751	Conguillio	61,73257292610	Alerce Andino
ANP		1975			Alto		1.307,75	1425	27,89	4	100	22	900	-9999	100	1.274,61	2,56	30.005,05	99.557,02	113,4	Conguillio	151,3	Alerce Costero	131,5087656	Conguillio	163,74554270200	Alerce Costero
ANP		1975			Alto		2.068,40	1214	32,58	32	0	44	900	-9999	100	1.654,41	3,74	24.173,69	85.672,72	324,5	Conguillio	70,6	Llanquihue	343,0585433	Conguillio	84,78301120200	Alerce Andino
ANP		1975			Alto		2.143,82	1483	21,32	4	100	20	900	-9999	100	1.505,42	3,01	26.739,66	93.706,03	309,3	Conguillio	19,2	Alerce Andino	326,9804106	Conguillio	32,46960315850	Alerce Andino
ANP		1975			Alto		3.921,14	324	6,93	33	0	60	900	20	0	1.146,12	7,24	11.564,34	41.750,59	11,7	Conguillio	168,4	Mocho - Choshuenco	30,94917059	Conguillio	173,52268301000	Mocho - Choshuenco
ANP		1975			Alto		1.078,47	663	1,01	33	0	9	1	23	0	2.043,61	4,89	22.944,09	26.742,00	51,4	Conguillio	69,5	Mocho - Choshuenco	68,17448675	Conguillio	74,57309185880	Mocho - Choshuenco
ANP		1975			Alto		4.339,67	146	6,4	33	0	9	1	24	0	1.242,85	6,59	7.827,26	52.695,06	534,6	Conguillio	74,0	Corcovado	552,6090794	Conguillio	101,84435203400	Chilo�
ANP		1975			Alto		2.516,66	1262	6,93	30	1	22	900	10	1	2.112,82	3,07	22.447,64	46.603,33	91,0	Conguillio	171,5	Alerce Costero	107,7317075	Conguillio	179,45122765500	Mocho - Choshuenco
ANP		1975			Alto		120,79	881	16,72	21	100	11	900	20	0	1.968,69	3,68	24.573,15	74.740,34	103,9	Conguillio	174,4	Alerce Costero	120,4543458	Conguillio	186,07599231400	Alerce Costero
ANP		1975			Alto		1.291,95	1644	7,8	-9999	100	9	1	-9999	100	1.155,85	2,28	33.335,11	104.986,39	464,4	Conguillio	25,7	Chilo�	482,3585107	Conguillio	45,37517847860	Chilo�
ANP		1975			Alto		1.998,73	1109	5,89	30	1	9	1	19	0	2.270,87	3,89	20.317,90	37.201,21	121,9	Conguillio	32,9	Mocho - Choshuenco	140,570852	Conguillio	39,76182307310	Mocho - Choshuenco
ANP		1975			Alto		1.961,08	1114	8,29	30	1	0	900	19	0	2.270,87	3,89	20.288,73	37.238,91	57,5	Conguillio	199,2	Mocho - Choshuenco	71,7200586	Conguillio	204,03445309600	Mocho - Choshuenco
ANP		1975			Alto		3.108,03	1634	14,62	21	100	9	1	35	100	1.654,41	3,33	23.765,28	84.516,62	284,4	Conguillio	3,3	Llanquihue	301,84731	Conguillio	19,24197858680	Llanquihue
ANP		1975			Alto		312,81	1063	26,84	30	1	10	900	10	1	1.968,69	3,75	24.659,31	73.963,92	76,2	Conguillio	186,2	Mocho - Choshuenco	90,98142742	Conguillio	191,09062657500	Mocho - Choshuenco
ANP		1975			Alto		6.173,65	1391	8,39	26	0	4	0	10	1	1.565,67	2,93	23.525,34	81.110,01	212,9	Conguillio	5,3	Alerce Costero	231,8986371	Conguillio	23,02516015230	Alerce Costero
ANP		1975			Alto		2.483,78	1689	12,81	4	100	31	900	-9999	100	1.708,84	3,62	25.185,11	90.775,58	51,8	Conguillio	171,1	Mocho - Choshuenco	66,27061042	Conguillio	175,99320068900	Mocho - Choshuenco
ANP		1975			Alto		2.758,65	1935	10,16	-9999	100	9	1	-9999	100	1.244,77	2,46	31.453,36	102.539,56	165,9	Conguillio	35,7	Mocho - Choshuenco	181,9354602	Conguillio	41,99626189710	Mocho - Choshuenco
ANP		1975			Alto		704,12	1006	10,03	30	1	23	900	26	100	2.281,27	4,04	20.052,90	35.946,46	311,8	Conguillio	51,4	Llanquihue	330,1068028	Conguillio	67,58236673570	Llanquihue
ANP		1975			Alto		3.481,51	1475	13,92	30	1	34	900	10	1	1.703,91	3,06	23.527,14	78.407,51	237,5	Conguillio	38,5	Alerce Costero	256,5065941	Conguillio	56,05289046930	Alerce Costero
ANP		1975			Alto		2.008,30	1322	18,61	30	1	35	0	10	1	2.110,53	3,07	22.252,72	47.041,14	35,3	Conguillio	190,5	Mocho - Choshuenco	56,86173177	Conguillio	195,87290627600	Mocho - Choshuenco
ANP		1975			Alto		839,4	1109	35,36	32	0	9	1	-9999	100	1.739,63	3,98	24.484,02	89.130,23	181,7	Conguillio	50,4	Mocho - Choshuenco	197,8667719	Conguillio	56,21149156980	Mocho - Choshuenco
ANP		1975			Alto		315,25	1136	33,26	4	100	25	900	-9999	100	1.399,36	2,72	27.188,37	95.711,71	71,8	Conguillio	154,7	Mocho - Choshuenco	89,47732764	Conguillio	160,02337596500	Mocho - Choshuenco
ANP		1975			Alto		3.853,71	1464	10,48	30	1	21	100	10	1	1.703,91	3,06	23.365,84	78.781,62	35,9	Conguillio	85,4	Mocho - Choshuenco	53,87973098	Conguillio	90,32141524080	Mocho - Choshuenco
ANP		1975			Alto		20,11	731	9,14	30	1	20	900	19	0	2.212,33	4,69	20.835,14	30.812,20	221,5	Conguillio	73,2	Llanquihue	239,7020717	Conguillio	84,85011693290	Alerce Costero
ANP		1975			Alto		3.299,35	1681	7,51	26	0	9	1	26	100	2.099,82	3,07	21.392,51	45.013,35	156,0	Conguillio	25,0	Mocho - Choshuenco	172,9533356	Conguillio	30,59479025530	Mocho - Choshuenco
ANP		1975			Alto		2.395,07	1436	10,22	4	100	9	1	-9999	100	1.631,79	3,3	25.503,23	92.395,11	24,8	Conguillio	97,7	Mocho - Choshuenco	43,53742243	Conguillio	102,58124754400	Mocho - Choshuenco
ANP		1975			Alto		1.033,49	1238	9,63	4	100	19	900	-9999	100	1.481,55	2,72	26.541,01	94.655,74	95,9	Conguillio	152,2	Alerce Costero	114,0454616	Conguillio	163,54353415200	Alerce Costero
ANP		1975			Alto		2.116,03	247	21,82	30	1	2	900	10	1	1.146,63	7,31	11.684,06	43.294,06	11,8	Conguillio	158,6	Mocho - Choshuenco	25,5820962	Conguillio	163,56609091700	Mocho - Choshuenco
ANP		1975			Alto		454,09	1086	17,1	30	1	25	900	10	1	1.968,69	3,75	24.342,61	73.764,94	289,1	Conguillio	36,6	Llanquihue	304,9076726	Conguillio	48,61568446280	Llanquihue
ANP		1975			Alto		1.912,45	1573	1,22	-9999	100	0	900	-9999	100	1.044,64	1,25	35.627,11	108.720,29	33,6	Conguillio	141,4	Mocho - Choshuenco	47,55021229	Conguillio	146,87525211600	Mocho - Choshuenco
ANP		1975			Alto		1.316,64	1124	10,74	30	1	2	900	26	100	2.230,61	3,89	19.733,96	37.786,27	107,6	Conguillio	116,8	Alerce Costero	126,9618148	Conguillio	128,18548436600	Alerce Costero
ANP		1975			Alto		2.464,25	1583	9,23	30	1	24	900	26	100	1.767,19	3,35	25.914,12	69.581,11	189,8	Conguillio	26,5	Alerce Costero	208,7409919	Conguillio	38,86956639060	Alerce Costero
ANP		1975			Alto		1.236,97	1220	12,2	4	100	9	1	-9999	100	1.481,55	3,03	26.249,62	94.347,95	120,8	Conguillio	16,8	Mocho - Choshuenco	136,6083088	Conguillio	22,39819909180	Mocho - Choshuenco
ANP		1975			Alto		156,09	824	1,51	30	1	55	900	26	100	2.273,97	4,53	19.973,87	33.140,40	248,9	Conguillio	53,3	Llanquihue	267,1967117	Conguillio	67,93447348990	Llanquihue
ANP		1975			Alto		2.054,12	288	27,9	23	0	9	1	23	0	1.200,00	7	5.359,98	32.443,08	208,9	Conguillio	5,3	Alerce Costero	227,8615988	Conguillio	14,97268539080	Alerce Costero
ANP		1975			Alto		1.748,80	1343	25,73	30	1	10	900	10	1	1.817,02	2,85	25.209,46	64.874,58	274,2	Conguillio	60,0	Llanquihue	292,8183224	Conguillio	76,47237638980	Llanquihue
ANP		1975			Alto		4.065,81	1448	11,04	30	1	9	1	10	1	1.703,91	3,06	22.759,60	78.964,37	470,7	Conguillio	18,9	Corcovado	486,8212657	Conguillio	54,18311472630	Corcovado
ANP		1975			Alto		870,5	1010	40,81	30	1	34	900	10	1	1.709,09	4,08	23.142,39	86.765,98	97,7	Conguillio	111,5	Alerce Costero	117,3456131	Conguillio	122,25011577900	Alerce Costero
ANP		1975			Alto		2.306,24	1438	35,77	30	1	72	900	23	0	1.816,77	3,25	25.369,89	68.303,33	516,8	Conguillio	21,2	Futaleuf�	532,6863928	Conguillio	30,49457869810	Futaleuf�
ANP		1975			Alto		1.062,55	1157	12,02	4	100	0	900	-9999	100	1.481,55	3,03	25.823,98	94.284,78	51,2	Conguillio	206,7	Mocho - Choshuenco	72,90867902	Conguillio	212,06430807100	Mocho - Choshuenco
ANP		1975			Alto		545,72	1533	3,84	-9999	100	9	1	-9999	100	1.188,73	2,07	32.320,54	104.887,81	402,2	Conguillio	21,3	Chilo�	420,4811905	Conguillio	44,97620516230	Chilo�
ANP		1975			Alto		1.956,46	1546	24,14	30	1	23	900	10	1	1.816,77	3	25.076,97	67.205,36	226,2	Conguillio	57,4	Llanquihue	243,8335254	Conguillio	69,01578647830	Llanquihue
ANP		1975			Alto		3.863,79	1402	7,45	30	1	7	900	10	1	1.676,58	3,06	22.611,85	78.726,75	120,9	Conguillio	64,9	Alerce Costero	139,6249995	Conguillio	75,00550506180	Alerce Costero
ANP		1975			Alto		473,3	1264	13,86	30	1	55	900	26	100	2.107,78	3,62	19.738,97	41.891,26	141,9	Conguillio	27,1	Mocho - Choshuenco	157,5420546	Conguillio	32,67301006300	Mocho - Choshuenco
ANP		1975			Alto		1.321,40	1404	7,83	30	1	2	900	10	1	2.107,78	3,55	20.000,85	42.865,62	126,2	Conguillio	169,1	Alerce Costero	143,1715678	Conguillio	182,27079786000	Alerce Costero
ANP		1975			Alto		2.256,92	1477	27,14	21	100	60	900	-9999	100	1.708,84	3,99	24.266,13	91.066,91	462,3	Conguillio	33,3	Corcovado	478,3223182	Conguillio	46,56268323750	Futaleuf�
ANP		1975			Alto		653,78	1308	9,65	30	1	49	900	10	1	2.107,78	3,62	19.696,83	42.089,95	311,9	Conguillio	95,5	Llanquihue	330,8005899	Conguillio	111,76910029500	Llanquihue
ANP		1975			Alto		29,25	984	5,01	4	100	8	0	-9999	100	1.399,36	2,89	26.253,99	95.565,67	403,0	Conguillio	11,5	Chilo�	421,4383629	Conguillio	41,00077263920	Chilo�
ANP		1975			Alto		1.254,07	1009	14,4	26	0	9	1	20	0	1.863,87	3,48	23.015,28	75.822,78	134,1	Conguillio	24,6	Mocho - Choshuenco	152,3742734	Conguillio	31,06811029800	Mocho - Choshuenco
ANP		1975			Alto		269,87	1212	6,99	26	0	0	900	20	0	2.154,03	3,62	19.373,72	41.174,30	85,6	Conguillio	210,9	Mocho - Choshuenco	100,4231215	Conguillio	215,82896313400	Mocho - Choshuenco
ANP		1975			Alto		495,65	877	18,39	26	0	32	900	10	1	1.743,10	4,2	23.162,58	88.302,63	117,7	Conguillio	73,8	Alerce Costero	136,9477851	Conguillio	83,48853458130	Alerce Costero
ANP		1975			Alto		1.201,45	1201	12,02	30	1	19	900	-9999	100	1.557,38	3,03	25.149,79	93.591,39	81,7	Conguillio	179,0	Mocho - Choshuenco	97,07698092	Conguillio	184,10747331900	Mocho - Choshuenco
ANP		1975			Alto		2.647,17	229	1,82	33	0	34	900	20	0	1.290,47	6,97	7.609,71	18.076,81	50,4	Conguillio	78,7	Mocho - Choshuenco	69,41493231	Conguillio	83,64173113820	Mocho - Choshuenco
ANP		1975			Alto		1.078,10	1215	27,51	26	0	10	900	35	100	2.020,17	2,61	22.827,39	50.740,44	58,8	Conguillio	132,9	Mocho - Choshuenco	77,96514545	Conguillio	138,12861756400	Mocho - Choshuenco
ANP		1975			Alto		572,02	1127	21,98	30	1	17	0	10	1	1.994,20	3,6	23.515,15	73.607,89	397,8	Conguillio	37,6	Hornopiren	414,548201	Conguillio	56,03473859990	Hornopiren
ANP		1975			Alto		1.566,43	1478	12,3	30	1	8	0	10	1	1.816,77	2,93	24.698,45	67.338,57	154,1	Conguillio	38,2	Alerce Costero	172,9992528	Conguillio	52,96136421170	Alerce Costero
ANP		1975			Alto		282,71	1163	3,71	30	1	9	1	26	100	2.198,56	3,68	18.948,54	40.158,65	349,5	Conguillio	16,8	Hornopiren	366,4180973	Conguillio	26,87363648800	Hornopiren
ANP		1975			Alto		435,88	1035	3,11	26	0	31	900	23	0	2.254,77	3,89	18.668,53	37.735,33	246,5	Conguillio	64,1	Llanquihue	265,0092322	Conguillio	79,12115255480	Llanquihue
ANP		1975			Alto		765,52	1515	20,26	-9999	100	20	900	-9999	100	1.188,73	2,07	31.469,81	104.233,43	157,8	Conguillio	26,8	Alerce Costero	176,6758195	Conguillio	36,72027651800	Alerce Costero
ANP		1975			Alto		2.691,64	230	2,7	26	0	54	900	23	0	1.295,67	6,97	8.912,59	16.701,00	87,1	Conguillio	168,0	Alerce Costero	104,1130478	Conguillio	174,26913699400	Mocho - Choshuenco
ANP		1975			Alto		1.055,90	877	4,86	26	0	17	0	23	0	2.275,57	4,53	18.970,32	33.424,45	495,2	Conguillio	41,4	Chilo�	513,2220673	Conguillio	65,47391457610	Chilo�
ANP		1975			Alto		1.422,46	1406	27,24	30	1	9	1	10	1	1.816,77	3,21	24.562,88	67.667,80	38,7	Conguillio	84,2	Mocho - Choshuenco	57,27337556	Conguillio	89,06098396250	Mocho - Choshuenco
ANP		1975			Alto		4.469,63	293	1,35	33	0	17	0	23	0	1.161,18	7,14	11.775,94	38.367,86	371,4	Conguillio	45,5	Chilo�	389,6463739	Conguillio	74,69395259280	Chilo�
ANP		1975			Alto		1.582,64	1088	5,39	32	0	37	900	26	100	1.863,87	3,25	22.425,89	76.068,61	516,9	Conguillio	16,0	Futaleuf�	532,6999784	Conguillio	24,58397662230	Futaleuf�
ANP		1975			Alto		1.253,76	760	16,92	26	0	17	0	23	0	2.193,56	4,71	19.430,31	31.355,56	4,4	Conguillio	142,9	Mocho - Choshuenco	15,48856767	Conguillio	147,85318143700	Mocho - Choshuenco
ANP		1975			Alto		2.266,18	1323	12,76	30	1	17	0	10	1	2.100,57	3,2	20.253,06	46.204,01	281,3	Conguillio	3,3	Llanquihue	298,4837076	Conguillio	14,98994456850	Llanquihue
ANP		1975			Alto		2.569,32	1191	17,89	30	1	0	900	10	1	1.777,81	3,05	22.136,11	77.083,41	69,7	Conguillio	209,2	Mocho - Choshuenco	84,09313585	Conguillio	214,12065341200	Mocho - Choshuenco
ANP		1975			Alto		2.883,56	228	1,01	33	0	23	900	23	0	1.283,83	7	6.438,75	19.456,38	60,8	Conguillio	86,9	Mocho - Choshuenco	79,5131605	Conguillio	91,92425082610	Mocho - Choshuenco
ANP		1975			Alto		2.774,84	1629	31,91	30	1	2	900	36	0	1.635,23	3,51	21.780,06	84.393,95	28,5	Conguillio	158,8	Mocho - Choshuenco	42,59024248	Conguillio	163,63455403200	Mocho - Choshuenco
ANP		1975			Alto		1.588,32	1512	4,73	-9999	100	31	900	-9999	100	1.096,56	1,54	33.459,73	107.284,60	318,1	Conguillio	50,6	Llanquihue	336,3995297	Conguillio	64,23340632350	Alerce Andino
ANP		1975			Alto		394,7	1117	6,53	30	1	30	900	26	100	2.198,56	3,81	18.409,26	39.711,96	505,3	Conguillio	43,8	Chilo�	523,4596964	Conguillio	68,53385001070	Chilo�
ANP		1975			Alto		1.382,41	871	5,48	33	0	28	900	23	0	2.275,57	4,56	18.680,90	33.416,06	6,1	Conguillio	142,3	Mocho - Choshuenco	21,16330913	Conguillio	147,23502609800	Mocho - Choshuenco
ANP		1975			Alto		2.189,70	1132	1,91	30	1	21	100	10	1	1.777,81	3,25	22.086,70	76.666,68	56,4	Conguillio	66,3	Mocho - Choshuenco	72,2395201	Conguillio	71,61366926300	Mocho - Choshuenco
ANP		1975			Alto		900,77	1172	3,05	26	0	9	1	23	0	2.198,56	3,69	18.462,30	40.741,75	343,8	Conguillio	18,7	Hornopiren	359,6359515	Conguillio	28,50139965530	Hornopiren
ANP		1975			Alto		5.523,28	504	6,05	26	0	19	900	19	0	1.323,57	6,32	10.754,92	56.466,07	90,0	Conguillio	91,7	Mocho - Choshuenco	109,258337	Conguillio	97,98669834530	Mocho - Choshuenco
ANP		1975			Alto		4.314,70	1592	32,58	30	1	9	1	26	100	1.676,58	2,88	21.592,20	78.956,86	112,1	Conguillio	18,5	Mocho - Choshuenco	130,0653373	Conguillio	24,97481605480	Mocho - Choshuenco
ANP		1975			Alto		1.177,39	440	1,39	33	0	21	100	23	0	1.544,90	5,8	12.382,93	15.529,72	97,5	Conguillio	24,0	Mocho - Choshuenco	113,7580844	Conguillio	29,35571609750	Mocho - Choshuenco
ANP		1975			Alto		720,18	1596	20,11	-9999	100	6	900	-9999	100	1.157,45	2,29	30.771,84	103.925,20	355,1	Conguillio	21,2	Hornopiren	372,1541162	Conguillio	32,65731666100	Hornopiren
ANP		1975			Alto		1.083,45	680	3,11	30	1	74	900	19	0	2.088,23	4,89	20.356,90	28.720,09	166,6	Conguillio	35,3	Mocho - Choshuenco	182,7650145	Conguillio	41,26457824670	Mocho - Choshuenco
ANP		1975			Alto		490,29	1206	2,72	26	0	21	100	20	0	1.817,02	2,82	23.814,80	65.449,80	131,6	Conguillio	63,8	Alerce Costero	150,9673233	Conguillio	74,52851854700	Alerce Costero
ANP		1975			Alto		1.278,39	1082	27,14	30	1	14	900	20	0	1.765,43	4,28	22.665,33	89.595,77	3,6	Conguillio	158,5	Mocho - Choshuenco	25,18499969	Conguillio	163,84173240200	Mocho - Choshuenco
ANP		1975			Alto		3.432,51	231	4,32	30	1	42	100	26	100	1.262,17	7	5.040,11	21.157,87	474,2	Conguillio	14,5	Corcovado	490,3884092	Conguillio	49,08160781310	Corcovado
ANP		1975			Alto		1.061,97	413	2,26	32	0	0	900	20	0	1.518,23	6	9.166,24	12.342,06	41,5	Conguillio	192,9	Mocho - Choshuenco	63,30522991	Conguillio	198,34161611800	Mocho - Choshuenco
ANP		1975			Alto		2.553,37	1453	30,96	30	1	0	900	10	1	1.929,72	2,34	22.873,21	52.270,17	61,6	Conguillio	202,8	Mocho - Choshuenco	75,80785008	Conguillio	207,69609824200	Mocho - Choshuenco
ANP		1975			Alto		2.902,79	1221	13,82	26	0	24	900	20	0	1.777,81	3,05	21.682,28	77.364,16	239,1	Conguillio	63,3	Alerce Costero	257,7130947	Conguillio	78,53702238740	Alerce Costero
ANP		1975			Alto		2.669,84	1790	34,93	30	1	5	900	-9999	100	1.292,69	2,62	26.925,05	98.419,50	78,2	Conguillio	156,1	Mocho - Choshuenco	96,02052126	Conguillio	161,57339477000	Mocho - Choshuenco
ANP		1975			Alto		1.136,76	1589	7,83	-9999	100	91	900	-9999	100	1.088,78	1,7	32.593,60	106.531,99	308,2	Conguillio	15,1	Alerce Andino	324,3167591	Conguillio	28,45852516230	Alerce Andino
ANP		1975			Alto		1.595,30	921	0,34	30	1	28	900	20	0	2.287,32	4,33	18.023,97	35.284,30	96,6	Conguillio	161,0	Alerce Costero	114,105887	Conguillio	172,36379376700	Alerce Costero
ANP		1975			Alto		3.486,78	333	2,86	33	0	17	0	20	0	1.184,18	7,11	9.192,15	35.497,55	411,7	Conguillio	20,1	Chilo�	429,9963588	Conguillio	37,23127603910	Chilo�
ANP		1975			Alto		1.633,57	1137	23,65	21	100	85	900	26	100	2.100,57	3,24	19.975,90	46.840,13	318,4	Conguillio	100,2	Llanquihue	337,33079	Conguillio	116,54273964400	Llanquihue
ANP		1975			Alto		2.544,97	1168	13,52	21	100	82	900	20	0	1.777,81	3,25	21.711,57	76.961,76	352,1	Conguillio	30,9	Hornopiren	367,7940191	Conguillio	41,09941891970	Hornopiren
ANP		1975			Alto		1.314,25	695	5,72	30	1	9	1	26	100	2.088,23	4,82	20.101,29	28.947,37	199,0	Conguillio	5,5	Alerce Costero	218,0043178	Conguillio	13,40910951140	Alerce Costero
ANP		1975			Alto		5.078,39	432	15,73	30	1	13	900	19	0	1.219,61	6,83	10.478,44	51.220,16	112,8	Conguillio	189,1	Alerce Costero	128,2262791	Conguillio	201,14004248000	Alerce Costero
ANP		1975			Alto		538,7	1140	19,05	21	100	25	900	10	1	1.845,77	2,93	23.621,87	67.285,28	239,6	Conguillio	60,3	Alerce Costero	258,3087856	Conguillio	75,93586461240	Alerce Costero
ANP		1975			Alto		1.565,68	1282	34,63	30	1	0	900	10	1	2.019,01	2,77	21.511,30	50.407,84	125,8	Conguillio	247,4	Mocho - Choshuenco	140,6273331	Conguillio	252,28870151300	Mocho - Choshuenco
ANP		1975			Alto		145,25	999	31,77	30	1	19	900	10	1	1.573,89	3,32	24.055,40	93.741,74	62,9	Conguillio	197,4	Mocho - Choshuenco	77,65709806	Conguillio	202,30333050000	Mocho - Choshuenco
ANP		1975			Alto		2.131,81	1411	14,88	30	1	54	900	10	1	1.347,39	2,57	26.111,56	97.479,06	22,0	Conguillio	177,5	Mocho - Choshuenco	43,62266981	Conguillio	182,78076015200	Mocho - Choshuenco
ANP		1975			Alto		2.002,91	857	5,05	26	0	22	900	23	0	2.275,57	4,56	18.153,41	33.440,66	120,1	Conguillio	159,1	Alerce Costero	137,7135304	Conguillio	171,99488426000	Alerce Costero
ANP		1975			Alto		79,84	1249	16,42	26	0	23	900	20	0	1.806,95	2,36	23.320,87	64.052,44	140,9	Conguillio	41,4	Alerce Costero	159,8658589	Conguillio	53,51478346770	Alerce Costero
ANP		1975			Alto		79,73	1250	17,66	21	100	9	1	20	0	1.806,95	2,36	23.321,11	64.081,70	285,1	Conguillio	5,2	Llanquihue	302,5867322	Conguillio	21,47153867800	Llanquihue
ANP		1975			Alto		565	1036	6,8	26	0	9	1	20	0	2.094,95	2,98	20.726,19	49.175,20	495,7	Conguillio	0,2	Futaleuf�	511,3976527	Conguillio	2,26440535172	Futaleuf�
ANP		1975			Alto		2.106,00	1405	25,17	30	1	21	100	10	1	2.019,01	2,5	21.824,97	51.161,80	101,1	Conguillio	23,6	Mocho - Choshuenco	117,0295415	Conguillio	29,11168014630	Mocho - Choshuenco
ANP		1975			Alto		5.626,78	179	1,39	26	0	34	900	26	100	1.340,43	6,58	14.316,15	61.385,28	224,2	Conguillio	63,9	Alerce Costero	242,7041452	Conguillio	76,48875496090	Alerce Costero
ANP		1975			Alto		1.392,49	126	11,39	33	0	0	900	19	0	1.124,98	7,34	13.846,89	42.859,51	23,4	Conguillio	136,1	Mocho - Choshuenco	37,05157206	Conguillio	141,52634968800	Mocho - Choshuenco
ANP		1975			Alto		133,96	583	6,18	30	1	20	900	26	100	1.890,32	5,24	22.298,45	25.032,20	305,4	Conguillio	86,7	Llanquihue	324,2411112	Conguillio	102,86608263100	Llanquihue
ANP		1975			Alto		337,86	793	5,05	33	0	19	900	20	0	1.765,43	4,25	21.882,56	88.945,76	76,3	Conguillio	169,4	Mocho - Choshuenco	92,43354748	Conguillio	174,55376700300	Mocho - Choshuenco
ANP		1975			Alto		411,02	1318	30,61	26	0	1	900	10	1	1.769,00	1,84	23.150,71	63.244,79	428,7	Conguillio	32,3	Chilo�	446,7818065	Conguillio	36,92496474410	Chilo�
ANP		1975			Alto		244,55	1055	11,28	30	1	54	900	10	1	1.842,22	2,93	23.383,59	67.759,02	113,0	Conguillio	210,7	Alerce Costero	127,7057178	Conguillio	219,50341892000	Mocho - Choshuenco
ANP		1975			Alto		525,16	1343	35,78	26	0	9	1	20	0	1.769,00	1,84	23.098,02	63.053,94	105,6	Conguillio	163,4	Alerce Costero	122,8973311	Conguillio	175,19914540300	Alerce Costero
ANP		1975			Alto		528,02	1055	20,38	26	0	24	900	20	0	1.496,38	2,92	24.489,16	95.121,77	221,3	Conguillio	27,1	Alerce Costero	240,2427263	Conguillio	43,26570684480	Alerce Costero
ANP		1975			Alto		34,95	1299	9,72	30	1	19	900	10	1	1.769,00	1,16	23.130,60	62.068,27	85,5	Conguillio	167,7	Mocho - Choshuenco	102,5892415	Conguillio	173,17476288700	Mocho - Choshuenco
ANP		1975			Alto		35,79	921	8,77	21	100	11	900	20	0	1.649,87	3,7	23.239,12	92.696,50	110,1	Conguillio	168,4	Alerce Costero	127,097521	Conguillio	180,53355094400	Alerce Costero
ANP		1975			Alto		1.860,99	1213	5,01	26	0	5	900	26	100	2.111,74	3,63	17.739,34	41.600,69	96,7	Conguillio	204,2	Mocho - Choshuenco	111,1800934	Conguillio	209,22578732700	Mocho - Choshuenco
ANP		1975			Alto		2.512,85	1314	39,88	30	1	78	100	23	0	1.635,23	3,51	20.716,73	84.391,29	336,6	Conguillio	8,8	Alerce Andino	353,4280511	Conguillio	22,54698568030	Alerce Andino
ANP		1975			Alto		779,87	1094	25,39	33	0	49	900	26	100	2.094,95	2,77	20.576,93	49.529,03	537,9	Conguillio	77,5	Chilo�	555,9216157	Conguillio	102,10435452400	Chilo�
ANP		1975			Alto		379,33	146	21,84	21	100	25	900	19	0	1.372,92	6,79	22.574,94	70.713,36	201,9	Conguillio	75,4	Mocho - Choshuenco	219,7695079	Conguillio	80,64156042030	Mocho - Choshuenco
ANP		1975			Alto		2.254,54	151	24,17	33	0	34	900	19	0	1.124,98	7,36	14.107,91	41.936,25	314,0	Conguillio	81,7	Llanquihue	332,7586473	Conguillio	98,04481380480	Llanquihue
ANP		1975			Alto		188,42	1195	1,51	26	0	24	900	10	1	1.822,38	2,65	22.883,56	66.066,97	136,2	Conguillio	37,9	Mocho - Choshuenco	154,857669	Conguillio	44,21971955110	Mocho - Choshuenco
ANP		1975			Alto		163,32	1011	1,39	26	0	25	900	10	1	2.117,89	2,98	19.927,91	48.570,30	383,5	Conguillio	33,5	Chilo�	402,1825406	Conguillio	65,56628112130	Chilo�
ANP		1975			Alto		169,79	1063	18,57	21	100	0	900	10	1	1.842,22	3,02	23.140,22	68.327,72	114,2	Conguillio	241,9	Mocho - Choshuenco	128,9838131	Conguillio	246,82525963600	Mocho - Choshuenco
ANP		1975			Alto		372,96	955	5,79	26	0	0	900	20	0	1.649,87	4,14	22.622,94	91.910,14	44,7	Conguillio	178,1	Mocho - Choshuenco	63,10511369	Conguillio	183,57774357000	Mocho - Choshuenco
ANP		1975			Alto		588,68	1566	35,09	-9999	100	70	900	-9999	100	1.207,82	2,01	29.785,65	103.680,62	173,3	Conguillio	17,3	Alerce Costero	192,0098164	Conguillio	28,92967862690	Alerce Costero
ANP		1975			Alto		1.335,70	1636	22,31	-9999	100	9	1	-9999	100	1.123,00	1,7	31.416,42	105.916,15	309,4	Conguillio	91,4	Llanquihue	328,2662304	Conguillio	107,64937430300	Llanquihue
ANP		1975			Alto		99,86	124	7,75	30	1	9	1	10	1	1.194,12	7,37	4.995,72	29.907,27	23,7	Conguillio	98,7	Mocho - Choshuenco	39,33890412	Conguillio	103,92801770000	Mocho - Choshuenco
ANP		1975			Alto		2.401,39	1579	10,66	30	1	20	900	26	100	1.771,18	1,89	23.315,19	54.384,87	220,2	Conguillio	69,2	Alerce Costero	238,5654558	Conguillio	80,58085357360	Alerce Costero
ANP		1975			Alto		224,16	1043	11,49	21	100	14	900	26	100	1.842,22	2,85	22.856,91	67.511,15	325,6	Conguillio	92,2	Chilo�	344,4898787	Conguillio	111,40431595300	Llanquihue
ANP		1975			Alto		1.403,09	1213	2,72	30	1	23	900	10	1	1.867,13	3,37	21.117,08	75.845,81	182,6	Conguillio	35,3	Alerce Costero	201,3569301	Conguillio	49,00598717570	Alerce Costero
ANP		1975			Alto		1.160,57	598	5,48	33	0	18	900	20	0	1.963,62	5,19	20.941,82	26.575,45	56,7	Conguillio	186,9	Mocho - Choshuenco	71,48827448	Conguillio	191,81126076900	Mocho - Choshuenco
ANP		1975			Alto		1.399,25	167	14,75	33	0	5	900	20	0	1.241,53	7,19	3.917,97	23.951,15	115,2	Conguillio	135,5	Alerce Costero	134,0443689	Conguillio	148,01351979200	Alerce Costero
ANP		1975			Alto		463,56	1396	22,87	30	1	25	900	10	1	1.699,93	1,16	22.691,89	61.773,89	71,1	Conguillio	135,7	Mocho - Choshuenco	90,21617837	Conguillio	141,21198374000	Mocho - Choshuenco
ANP		1975			Alto		1.394,85	1354	12,26	26	0	56	900	20	0	1.405,08	2,7	24.578,77	96.119,79	482,9	Conguillio	13,9	Futaleuf�	498,7546202	Conguillio	20,50396269780	Futaleuf�
ANP		1975			Alto		600,92	983	23,25	70	100	72	900	26	100	1.785,91	3,8	20.555,88	86.301,01	519,2	Conguillio	8,3	Corcovado	535,2048847	Conguillio	32,97039361490	Corcovado
ANP		1975			Alto		1.883,85	1628	11,08	-9999	100	34	900	-9999	100	1.123,00	1,7	31.666,57	106.450,82	299,1	Conguillio	59,1	Llanquihue	317,5919861	Conguillio	75,27457955840	Llanquihue
ANP		1975			Alto		3.089,40	1333	10,05	30	1	24	900	10	1	2.118,23	3,38	18.137,95	45.048,56	167,7	Conguillio	16,9	Alerce Costero	186,6808354	Conguillio	26,54712462740	Alerce Costero
ANP		1975			Alto		111,44	995	20,68	21	100	1	900	10	1	1.843,19	3,02	22.955,35	68.978,39	552,4	Conguillio	42,1	Corcovado	568,1246857	Conguillio	57,35170234650	Futaleuf�
ANP		1975			Alto		965,87	947	5,23	30	1	28	900	10	1	2.280,47	4,31	16.710,11	36.915,02	51,1	Conguillio	189,1	Mocho - Choshuenco	65,83117316	Conguillio	193,96781342200	Mocho - Choshuenco
ANP		1975			Alto		54,22	949	1,35	30	1	35	0	10	1	1.843,19	3,32	23.046,22	69.694,29	392,8	Conguillio	24,3	Chilo�	411,0888078	Conguillio	52,54134174180	Chilo�
ANP		1975			Alto		839,01	1398	13,07	30	1	35	0	10	1	1.699,93	1,16	22.549,65	61.497,59	335,5	Conguillio	78,5	Chilo�	354,167978	Conguillio	100,70657891200	Alerce Andino
ANP		1975			Alto		1.913,39	1528	13,59	26	0	10	900	23	0	2.013,30	2,5	20.931,74	51.158,80	114,2	Conguillio	198,4	Alerce Costero	129,4331217	Conguillio	210,38831361300	Alerce Costero
ANP		1975			Alto		5.989,00	454	16,13	30	1	20	900	20	0	1.219,61	6,98	11.663,14	50.652,02	469,6	Conguillio	16,1	Corcovado	486,2763389	Conguillio	53,95843227250	Corcovado
ANP		1975			Alto		438,74	1047	4,58	30	1	34	900	10	1	1.943,47	3,37	21.190,42	74.788,35	248,7	Conguillio	51,7	Llanquihue	266,8983608	Conguillio	66,16067025010	Llanquihue
ANP		1975			Alto		1.924,31	1257	10,68	30	1	27	900	26	100	1.867,13	3,07	20.666,19	76.381,45	150,7	Conguillio	41,3	Alerce Costero	169,6613978	Conguillio	55,94370405420	Alerce Costero
ANP		1975			Alto		1.184,46	1552	5,79	-9999	100	84	900	-9999	100	1.123,00	1,7	30.891,81	105.649,90	483,3	Conguillio	18,6	Chilo�	501,6454997	Conguillio	43,01446402610	Chilo�
ANP		1975			Alto		1.239,62	527	1,69	30	1	9	1	10	1	1.772,56	5,38	20.927,48	23.803,45	282,9	Conguillio	0,6	Llanquihue	300,0547764	Conguillio	11,61870438310	Llanquihue
ANP		1975			Alto		1.044,43	1286	4,97	30	1	9	1	26	100	1.822,38	2,12	22.225,41	65.006,47	466,0	Conguillio	27,2	Chilo�	483,9749484	Conguillio	47,09618593440	Chilo�
ANP		1975			Alto		1.636,06	1361	20,25	30	1	13	900	26	100	1.888,76	2,16	21.760,30	52.798,65	170,1	Conguillio	12,4	Alerce Costero	189,1352174	Conguillio	24,52098877220	Alerce Costero
ANP		1975			Alto		76,55	908	11,9	33	0	34	900	23	0	1.724,94	4,14	21.873,41	91.599,75	236,2	Conguillio	50,7	Llanquihue	253,9360126	Conguillio	62,34032432300	Llanquihue
ANP		1975			Alto		476,39	962	31,5	30	1	33	900	10	1	1.818,03	4,3	20.581,21	88.240,44	37,6	Conguillio	103,8	Mocho - Choshuenco	56,80060701	Conguillio	108,75449333500	Mocho - Choshuenco
ANP		1975			Alto		2.781,50	1575	12,64	-9999	100	9	1	-9999	100	1.087,52	1,51	31.903,44	107.271,07	290,7	Conguillio	86,4	Alerce Costero	309,6624049	Conguillio	103,89391485700	Alerce Costero
ANP		1975			Alto		150,01	103	7,78	30	1	28	900	19	0	1.196,80	7,25	4.229,73	25.996,00	548,7	Conguillio	40,0	Corcovado	564,4841884	Conguillio	53,78547602010	Futaleuf�
ANP		1975			Alto		423,4	1057	9,75	30	1	24	900	26	100	1.925,76	3,32	22.678,47	70.332,73	108,0	Conguillio	72,1	Mocho - Choshuenco	126,8932538	Conguillio	78,88320258330	Mocho - Choshuenco
ANP		1975			Alto		272,91	1044	21,05	30	1	2	900	26	100	2.123,18	3,08	19.062,88	48.876,48	44,0	Conguillio	160,7	Mocho - Choshuenco	59,11277301	Conguillio	165,56249015800	Mocho - Choshuenco
ANP		1975			Alto		1.856,94	1242	4,68	26	0	9	1	20	0	1.490,94	2,71	23.486,05	95.510,07	534,2	Conguillio	73,2	Chilo�	552,300452	Conguillio	97,81828143060	Chilo�
ANP		1975			Alto		383,44	1023	7,37	26	0	22	900	26	100	1.995,16	3,52	21.064,98	73.768,69	88,3	Conguillio	108,4	Mocho - Choshuenco	108,0581216	Conguillio	114,60976895700	Mocho - Choshuenco
ANP		1975			Alto		549,41	1126	11,18	30	1	10	900	26	100	2.123,18	3,08	19.028,36	49.161,40	246,1	Conguillio	47,5	Alerce Costero	265,0664742	Conguillio	65,13143716990	Alerce Costero
ANP		1975			Alto		2.134,85	1480	7,83	-9999	100	10	900	-9999	100	1.118,08	1,7	30.962,20	106.473,46	302,5	Conguillio	73,1	Llanquihue	321,1926411	Conguillio	89,31885138550	Llanquihue
ANP		1975			Alto		2.773,43	747	3,02	26	0	57	900	20	0	2.189,07	4,74	17.031,09	32.392,60	330,0	Conguillio	62,2	Alerce Andino	348,4214098	Conguillio	72,94214832970	Alerce Andino
ANP		1975			Alto		1.952,81	1371	3,93	30	1	11	900	10	1	2.118,23	3,46	16.967,94	44.683,13	289,3	Conguillio	3,4	Llanquihue	305,7953441	Conguillio	15,23079052960	Llanquihue
ANP		1975			Alto		846	1755	21,39	26	0	8	0	10	1	1.636,70	0,86	21.601,52	61.935,11	199,4	Conguillio	4,8	Alerce Costero	218,2030691	Conguillio	16,06804230450	Alerce Costero
ANP		1975			Alto		1.375,32	1310	22,74	30	1	17	0	10	1	1.915,09	3,37	20.130,88	75.672,89	321,6	Conguillio	64,0	Llanquihue	340,0861287	Conguillio	78,22881635800	Alerce Andino
ANP		1975			Alto		1.031,28	1558	7,95	-9999	100	24	900	-9999	100	1.198,72	2,12	28.385,42	103.231,73	34,5	Conguillio	96,6	Mocho - Choshuenco	53,35826244	Conguillio	101,46548946500	Mocho - Choshuenco
ANP		1975			Alto		716,6	1044	22,02	30	1	6	900	26	100	2.111,54	3,29	17.906,75	47.426,85	346,3	Conguillio	13,9	Hornopiren	363,1066305	Conguillio	23,31417332780	Hornopiren
ANP		1975			Alto		1.065,36	1242	12,2	26	0	17	0	26	100	1.782,85	2,45	21.422,30	66.052,22	314,5	Conguillio	50,1	Llanquihue	332,8133626	Conguillio	65,23930094820	Alerce Andino
ANP		1975			Alto		3.069,82	248	2,88	23	0	9	1	20	0	1.116,12	7,35	12.020,01	39.818,70	146,0	Conguillio	44,4	Alerce Costero	164,9335183	Conguillio	54,57601171740	Alerce Costero
ANP		1975			Alto		2.911,40	267	7,37	23	0	7	900	19	0	1.116,12	7,3	11.799,59	39.327,59	4,1	Conguillio	122,9	Mocho - Choshuenco	21,67071694	Conguillio	127,85011327400	Mocho - Choshuenco
ANP		1975			Alto		238,06	142	27,71	30	1	25	900	10	1	1.195,94	7,25	4.930,20	26.454,93	216,8	Conguillio	69,5	Alerce Costero	235,1407637	Conguillio	80,21497743500	Alerce Costero
ANP		1975			Alto		778,65	1745	12,36	26	0	74	900	35	100	1.636,70	0,86	21.420,08	62.263,73	273,5	Conguillio	22,9	Llanquihue	291,2860608	Conguillio	38,61509215490	Llanquihue
ANP		1975			Alto		1.322,80	1238	12,26	30	1	74	900	10	1	1.837,42	3,02	21.737,38	69.044,97	162,9	Conguillio	39,1	Mocho - Choshuenco	180,7596787	Conguillio	44,36194410920	Mocho - Choshuenco
ANP		1975			Alto		798,88	1519	7,05	-9999	100	24	900	-9999	100	1.162,00	1,87	29.749,88	105.181,11	195,6	Conguillio	66,1	Alerce Costero	213,7894678	Conguillio	77,79443943020	Mocho - Choshuenco
ANP		1975			Alto		1.019,80	1155	29,71	26	0	17	0	26	100	2.086,03	2,9	19.119,24	50.091,83	152,9	Conguillio	27,9	Mocho - Choshuenco	170,6260928	Conguillio	33,16811855360	Mocho - Choshuenco
ANP		1975			Alto		214,54	1267	4,73	-9999	100	60	900	-9999	100	1.162,00	1,87	29.034,50	104.370,39	549,0	Conguillio	46,9	Futaleuf�	564,6466244	Conguillio	54,13676343860	Futaleuf�
ANP		1975			Alto		120,67	872	17,04	26	0	9	1	20	0	1.790,34	4,31	20.203,52	89.975,94	369,2	Conguillio	32,3	Hornopiren	384,9518	Conguillio	45,86090605390	Hornopiren
ANP		1975			Alto		236,05	1262	3,95	-9999	100	19	900	-9999	100	1.162,00	2,12	28.969,57	104.315,87	92,4	Conguillio	178,0	Alerce Costero	108,5819745	Conguillio	185,08657861400	Mocho - Choshuenco
ANP		1975			Alto		1.005,77	448	0,75	21	100	9	1	23	0	1.515,56	6	11.006,41	13.508,25	110,3	Conguillio	20,3	Mocho - Choshuenco	128,3642312	Conguillio	26,65797343880	Mocho - Choshuenco
ANP		1975			Alto		3.204,35	1438	20,67	30	1	5	900	10	1	1.663,32	2,95	19.187,71	77.527,38	259,1	Conguillio	68,6	Alerce Costero	277,8689321	Conguillio	85,92478672930	Alerce Costero
ANP		1975			Alto		629,68	1507	20,77	-9999	100	75	900	-9999	100	1.162,00	1,87	29.239,00	104.847,93	337,3	Conguillio	29,4	Alerce Andino	355,0124184	Conguillio	42,14430656010	Alerce Andino
ANP		1975			Alto		1.518,10	1235	14,66	26	0	25	900	10	1	1.858,68	3,02	21.510,41	69.712,98	212,3	Conguillio	68,8	Llanquihue	229,303483	Conguillio	79,72307939660	Llanquihue
ANP		1975			Alto		1.684,83	1249	21,67	21	100	14	900	10	1	1.821,94	3,29	19.562,57	75.883,38	589,7	Conguillio	123,9	Chilo�	608,1240455	Conguillio	146,10759441100	Chilo�
ANP		1975			Alto		1.115,89	1223	9,37	26	0	9	1	26	100	1.934,98	3,21	20.750,07	72.826,47	324,9	Conguillio	21,6	Hornopiren	340,7173063	Conguillio	36,96170389190	Hornopiren
ANP		1975			Alto		0,2	125	10,48	33	0	9	1	19	0	1.189,93	7,36	6.264,06	28.889,09	200,1	Conguillio	2,8	Alerce Costero	218,9990374	Conguillio	9,69598575732	Alerce Costero
ANP		1975			Alto		1.890,01	1337	16,8	33	0	37	900	20	0	1.782,85	2,45	20.793,58	65.620,65	79,5	Conguillio	89,3	Mocho - Choshuenco	98,63302181	Conguillio	95,31297977470	Mocho - Choshuenco
ANP		1975			Alto		2.996,14	1841	29,47	4	100	30	900	68	100	1.276,99	2,6	24.574,58	98.663,35	176,4	Conguillio	9,8	Alerce Costero	195,4260032	Conguillio	24,77086312200	Alerce Costero
ANP		1975			Alto		682,44	804	3,04	26	0	28	900	20	0	2.238,89	4,69	15.580,61	34.674,76	463,1	Conguillio	22,2	Corcovado	479,628417	Conguillio	59,12813789550	Corcovado
ANP		1975			Alto		2.135,92	1401	7,25	21	100	9	1	35	100	1.755,87	2,01	20.710,61	64.389,57	7,1	Conguillio	147,1	Mocho - Choshuenco	20,68048948	Conguillio	152,01960604900	Mocho - Choshuenco
ANP		1975			Alto		4.252,47	1278	31,18	30	1	25	900	24	0	1.581,68	2,73	18.314,86	82.784,18	212,0	Conguillio	72,7	Llanquihue	229,784554	Conguillio	84,32136281050	Llanquihue
ANP		1975			Alto		240,06	159	22,62	21	100	26	900	19	0	1.195,94	7,26	5.520,95	26.215,55	56,3	Conguillio	66,8	Mocho - Choshuenco	72,09853156	Conguillio	72,12628321410	Mocho - Choshuenco
ANP		1975			Alto		2.188,20	1174	30,1	30	1	13	900	10	1	1.821,94	3,06	19.210,87	76.397,74	164,2	Conguillio	18,5	Alerce Costero	183,1618467	Conguillio	30,23119345050	Alerce Costero
ANP		1975			Alto		1.053,85	1223	38,26	26	0	9	1	26	100	1.731,16	3,91	18.604,04	85.994,84	471,2	Conguillio	14,3	Corcovado	487,745057	Conguillio	50,85972192110	Corcovado
ANP		1975			Alto		1.872,21	1524	20,6	26	0	9	1	20	0	1.350,44	2,48	23.273,36	96.787,19	289,7	Conguillio	85,5	Alerce Costero	308,6999965	Conguillio	102,94411840800	Alerce Costero
ANP		1975			Alto		3.792,25	1520	33,54	4	100	34	900	20	0	1.276,99	2,45	25.239,17	99.742,97	80,8	Conguillio	41,0	Mocho - Choshuenco	98,21844902	Conguillio	45,81759292320	Mocho - Choshuenco
ANP		1975			Alto		1.357,92	1445	21,12	-9999	100	9	1	-9999	100	1.118,08	1,58	29.809,13	105.838,68	187,2	Conguillio	58,0	Mocho - Choshuenco	204,6627931	Conguillio	63,44017427880	Mocho - Choshuenco
ANP		1975			Alto		266,74	1206	5,44	30	1	34	900	10	1	1.885,11	2,23	20.517,61	53.107,56	323,3	Conguillio	50,6	Alerce Andino	341,5128687	Conguillio	61,84273857750	Alerce Andino
ANP		1975			Alto		1.707,42	1372	10,56	30	1	20	900	20	0	1.350,44	2,71	22.883,18	96.201,59	466,3	Conguillio	32,2	Futaleuf�	482,2231012	Conguillio	38,84522370090	Futaleuf�
ANP		1975			Alto		3.657,94	1463	26,44	21	100	74	900	10	1	1.663,32	2,83	18.730,18	77.933,29	109,3	Conguillio	18,2	Mocho - Choshuenco	127,160167	Conguillio	24,16249484740	Mocho - Choshuenco
ANP		1975			Alto		2.015,46	1389	23,97	30	1	9	1	10	1	1.837,42	2,92	21.008,58	68.948,24	4,0	Conguillio	122,9	Mocho - Choshuenco	16,85966393	Conguillio	128,15642886200	Mocho - Choshuenco
ANP		1975			Alto		77,67	831	6,53	30	1	14	900	20	0	2.267,95	4,59	15.127,50	35.776,35	115,8	Conguillio	195,2	Alerce Costero	131,1223621	Conguillio	207,38925576800	Alerce Costero
ANP		1975			Alto		1.897,21	1079	22,29	30	1	20	900	10	1	2.193,44	3,73	15.337,46	42.456,25	73,1	Conguillio	81,6	Mocho - Choshuenco	91,849026	Conguillio	87,25422040030	Mocho - Choshuenco
ANP		1975			Alto		2.032,14	1314	26,39	26	0	9	1	20	0	1.782,85	2,45	20.558,39	65.798,09	8,9	Conguillio	139,1	Mocho - Choshuenco	22,92440291	Conguillio	144,47439148800	Mocho - Choshuenco
ANP		1975			Alto		165,3	1262	2,13	-9999	100	5	900	-9999	100	1.162,00	1,87	28.601,29	104.441,83	102,0	Conguillio	108,9	Alerce Costero	121,6511145	Conguillio	119,83296614300	Alerce Costero
ANP		1975			Alto		1.371,70	1260	4,76	30	1	29	900	10	1	2.172,93	3,73	15.591,47	43.640,42	202,4	Conguillio	8,6	Alerce Costero	221,4307533	Conguillio	18,27920052300	Alerce Costero
ANP		1975			Alto		481,36	1082	31,75	30	1	21	100	10	1	2.124,43	3,08	18.007,10	49.558,74	108,6	Conguillio	22,7	Mocho - Choshuenco	126,7364426	Conguillio	29,06091158900	Mocho - Choshuenco
ANP		1975			Alto		43,06	1168	4,82	30	1	20	900	26	100	1.756,05	2,23	20.620,46	53.581,82	264,6	Conguillio	69,2	Alerce Costero	283,4924319	Conguillio	86,86483758810	Alerce Costero
ANP		1975			Alto		1.693,47	1513	27,1	21	100	22	900	20	0	1.731,16	3,56	18.227,35	85.401,18	147,1	Conguillio	35,7	Alerce Costero	166,081814	Conguillio	49,16351577390	Alerce Costero
ANP		1975			Alto		1.402,32	716	4,58	30	1	64	900	10	1	2.212,83	4,77	15.648,75	33.570,33	405,6	Conguillio	58,3	Chilo�	423,3198338	Conguillio	69,51474281320	Chilo�
ANP		1975			Alto		244,3	1715	17,16	-9999	100	34	900	-9999	100	948,61	0,68	36.447,15	114.077,86	164,3	Conguillio	48,4	Alerce Costero	182,870271	Conguillio	58,90470827450	Mocho - Choshuenco
ANP		1975			Alto		740,28	231	8,74	26	0	9	1	26	100	1.178,21	7,43	8.341,68	31.440,38	401,8	Conguillio	39,4	Hornopiren	418,2366226	Conguillio	56,00630038660	Hornopiren
ANP		1975			Alto		1.817,46	1623	19,31	26	0	74	900	35	100	1.633,41	1,46	20.303,61	63.351,98	34,3	Conguillio	87,1	Mocho - Choshuenco	50,38887903	Conguillio	92,32106041570	Mocho - Choshuenco
ANP		1975			Alto		821,66	1367	10,66	-9999	100	20	900	-9999	100	1.202,19	2,12	27.764,77	103.628,43	51,8	Conguillio	180,3	Mocho - Choshuenco	66,44923487	Conguillio	185,21762493500	Mocho - Choshuenco
ANP		1975			Alto		5.652,03	1937	35,66	33	0	47	900	23	0	1.521,55	2,68	17.953,71	79.957,27	15,4	Conguillio	106,7	Mocho - Choshuenco	34,29727345	Conguillio	111,59669434200	Mocho - Choshuenco
ANP		1975			Alto		1.628,81	491	3,47	30	1	34	900	10	1	1.637,10	5,64	18.392,67	21.459,11	64,4	Conguillio	114,6	Mocho - Choshuenco	84,07989033	Conguillio	120,03835939800	Mocho - Choshuenco
ANP		1975			Alto		470,53	1287	15,61	30	1	5	900	26	100	1.918,43	3,2	19.438,07	74.481,35	257,0	Conguillio	42,3	Llanquihue	275,1244381	Conguillio	57,12742385080	Llanquihue
ANP		1975			Alto		345,8	1166	0	26	0	19	900	20	0	1.934,98	3,21	19.996,77	73.176,35	50,8	Conguillio	187,1	Mocho - Choshuenco	65,57328069	Conguillio	192,00745955500	Mocho - Choshuenco
ANP		1975			Alto		997,04	295	9	33	0	21	100	23	0	1.224,29	7,26	6.089,95	25.362,34	73,4	Conguillio	49,3	Mocho - Choshuenco	91,28497435	Conguillio	54,15038573550	Mocho - Choshuenco
ANP		1975			Alto		2.667,85	1304	10,89	26	0	20	900	10	1	1.722,08	2,01	20.035,95	65.555,26	364,0	Conguillio	21,9	Hornopiren	380,9974335	Conguillio	36,48335940750	Hornopiren
ANP		1975			Alto		3.666,08	1324	32,74	30	1	9	1	26	100	1.581,68	3,07	17.541,08	83.150,91	164,4	Conguillio	26,4	Alerce Costero	183,160453	Conguillio	37,50294010890	Alerce Costero
ANP		1975			Alto		5.654,63	157	16,71	33	0	21	100	19	0	1.338,17	6,65	20.439,99	65.158,89	210,2	Conguillio	1,5	Alerce Costero	229,1978273	Conguillio	18,58637571150	Alerce Costero
ANP		1975			Alto		79,77	757	8,84	26	0	84	900	26	100	2.238,89	4,59	14.719,31	35.302,44	409,9	Conguillio	48,1	Hornopiren	426,5408171	Conguillio	65,59419119000	Hornopiren
ANP		1975			Alto		286,29	1106	16,49	30	1	26	900	26	100	1.885,11	2,63	19.335,11	52.546,83	61,3	Conguillio	142,0	Mocho - Choshuenco	79,81837852	Conguillio	147,18995648400	Mocho - Choshuenco
ANP		1975			Alto		951,81	1101	10,68	26	0	34	900	23	0	2.173,99	3,6	15.549,02	45.805,17	164,4	Conguillio	28,5	Alerce Costero	183,348675	Conguillio	43,59785546020	Alerce Costero
ANP		1975			Alto		604,6	84	19,09	26	0	0	900	10	1	1.099,10	7,43	13.632,14	43.943,82	58,1	Conguillio	210,5	Mocho - Choshuenco	79,95488639	Conguillio	215,91479013800	Mocho - Choshuenco
ANP		1975			Alto		257,32	1048	6,53	26	0	0	900	26	100	2.082,37	3,15	17.618,71	50.212,98	137,0	Conguillio	155,8	Alerce Costero	154,8391879	Conguillio	169,82902401200	Alerce Costero
ANP		1975			Alto		4.217,22	674	3,32	30	1	14	900	20	0	2.051,73	4,93	16.915,13	30.298,08	361,4	Conguillio	14,1	Hornopiren	378,2515477	Conguillio	28,58980534610	Hornopiren
ANP		1975			Alto		648,7	1712	17,18	-9999	100	60	900	-9999	100	944,67	0,75	35.798,46	113.903,16	527,9	Conguillio	25,7	Futaleuf�	543,691355	Conguillio	33,88213197390	Futaleuf�
ANP		1975			Alto		745,31	1643	17,34	30	1	30	900	26	100	1.350,44	2,43	22.342,74	97.002,60	388,1	Conguillio	25,3	Chilo�	406,7578905	Conguillio	57,56633524220	Chilo�
ANP		1975			Alto		82,31	1453	19,98	-9999	100	9	1	-9999	100	963,75	0,75	35.210,92	113.256,37	282,5	Conguillio	81,3	Alerce Costero	301,4840941	Conguillio	99,06856080450	Alerce Costero
ANP		1975			Alto		58,21	1445	9,14	-9999	100	25	900	-9999	100	963,75	1,17	35.128,98	113.206,76	504,0	Conguillio	45,7	Corcovado	521,6349662	Conguillio	78,89109517510	Corcovado
ANP		1975			Alto		509,63	1342	1,91	33	0	5	900	10	1	1.350,44	2,7	21.740,60	96.194,19	42,1	Conguillio	128,8	Mocho - Choshuenco	61,25247527	Conguillio	133,66247600600	Mocho - Choshuenco
ANP		1975			Alto		6,63	1339	11,4	30	1	9	1	10	1	1.688,15	1,83	20.745,37	55.084,08	53,4	Conguillio	74,5	Mocho - Choshuenco	68,37427966	Conguillio	79,91303513040	Mocho - Choshuenco
ANP		1975			Alto		2.022,82	1297	11,39	-9999	100	10	900	-9999	100	1.245,59	2,42	25.328,20	101.360,75	215,4	Conguillio	48,2	Alerce Costero	234,0957014	Conguillio	60,21147897260	Alerce Costero
ANP		1975			Alto		2.891,70	1772	15,22	33	0	13	900	10	1	1.762,19	2,55	19.491,04	67.618,64	122,0	Conguillio	151,7	Alerce Costero	140,0681447	Conguillio	164,80056285800	Alerce Costero
ANP		1975			Alto		3.033,87	1478	29,52	30	1	9	1	10	1	1.722,08	2,16	19.370,05	66.759,74	359,3	Conguillio	53,3	Chilo�	377,7107683	Conguillio	84,52875033790	Chilo�
ANP		1975			Alto		166	134	6,93	32	0	9	1	19	0	1.235,70	7,17	7.094,31	23.080,24	557,0	Conguillio	34,9	Corcovado	572,7904499	Conguillio	62,95858999810	Futaleuf�
ANP		1975			Alto		133,13	945	24,5	30	1	11	900	10	1	2.158,53	3,44	15.759,50	47.619,60	295,2	Conguillio	1,0	Llanquihue	312,3713468	Conguillio	10,79139593580	Llanquihue
ANP		1975			Alto		4.330,98	662	3,93	33	0	26	900	23	0	1.975,14	5,19	16.879,17	30.094,87	90,6	Conguillio	184,4	Mocho - Choshuenco	106,0267868	Conguillio	189,68737098300	Mocho - Choshuenco
ANP		1975			Alto		4.193,52	1393	14,35	30	1	22	900	10	1	1.626,15	2,83	17.347,11	78.308,66	78,9	Conguillio	174,6	Mocho - Choshuenco	94,5561681	Conguillio	179,74707283200	Mocho - Choshuenco
ANP		1975			Alto		410,88	1095	5,64	30	1	15	900	10	1	2.226,42	3,68	14.608,75	45.273,81	351,2	Conguillio	33,5	Alerce Andino	368,820834	Conguillio	48,40796590440	Alerce Andino
ANP		1975			Alto		2.942,60	1656	16,49	26	0	74	900	35	100	1.633,41	1,35	19.144,96	63.562,69	229,9	Conguillio	57,8	Llanquihue	247,7236126	Conguillio	69,42586028060	Llanquihue
ANP		1975			Alto		238,67	160	17,16	30	1	9	1	19	0	1.181,40	7,51	8.655,67	29.964,18	477,3	Conguillio	18,7	Chilo�	495,4560661	Conguillio	42,66608803080	Chilo�
ANP		1975			Alto		4.257,26	661	4,82	26	0	23	900	23	0	1.975,14	5,19	16.777,95	30.134,46	82,9	Conguillio	99,3	Mocho - Choshuenco	102,4272807	Conguillio	105,40258943500	Mocho - Choshuenco
ANP		1975			Alto		3.282,99	1460	39,12	26	0	6	900	35	100	1.791,17	2,55	19.243,87	68.256,18	12,3	Conguillio	112,3	Mocho - Choshuenco	26,51681423	Conguillio	117,58566957900	Mocho - Choshuenco
ANP		1975			Alto		1.278,53	1438	16,74	30	1	11	900	10	1	1.815,26	2,94	18.278,92	75.096,80	293,4	Conguillio	74,8	Llanquihue	312,1190492	Conguillio	91,26649393380	Llanquihue
ANP		1975			Alto		2.368,30	1866	29,61	4	100	9	1	23	0	1.274,19	2,48	23.470,56	99.243,66	106,3	Conguillio	15,4	Mocho - Choshuenco	123,4079642	Conguillio	20,34211384160	Mocho - Choshuenco
ANP		1975			Alto		3.773,91	1689	31,71	33	0	9	1	23	0	1.576,14	2,62	16.567,79	82.861,53	258,1	Conguillio	41,6	Llanquihue	276,1765955	Conguillio	56,52725914370	Llanquihue
ANP		1975			Alto		3.366,74	1389	22,87	21	100	9	1	35	100	1.791,17	2,55	19.203,65	68.387,90	334,2	Conguillio	78,2	Llanquihue	352,7539284	Conguillio	90,15749832730	Alerce Andino
ANP		1975			Alto		3.512,59	1413	5,99	26	0	19	900	20	0	1.626,15	2,73	17.287,72	77.563,33	88,3	Conguillio	95,1	Mocho - Choshuenco	107,7161346	Conguillio	101,36995600500	Mocho - Choshuenco
ANP		1975			Alto		431,51	867	10,03	30	1	17	0	10	1	1.739,70	3,84	16.898,24	86.504,44	353,8	Conguillio	19,1	Hornopiren	370,728447	Conguillio	30,24141981770	Hornopiren
ANP		1975			Alto		3.461,02	1416	21,1	21	100	9	1	35	100	1.762,19	2,55	19.009,02	68.139,74	496,6	Conguillio	55,6	Chilo�	514,4090832	Conguillio	78,17316517650	Chilo�
ANP		1975			Alto		1.286,12	1419	18,14	26	0	0	900	20	0	1.783,37	2,88	19.597,13	70.827,80	131,1	Conguillio	149,2	Alerce Costero	149,2736365	Conguillio	162,91675482000	Alerce Costero
ANP		1975			Alto		5.296,03	1581	32,35	30	1	11	900	24	0	1.540,94	2,47	16.710,58	79.398,67	299,6	Conguillio	66,6	Llanquihue	318,2574899	Conguillio	82,84643648840	Llanquihue
ANP		1975			Alto		3.026,36	1417	16,92	30	1	72	900	10	1	1.791,17	2,84	19.014,47	69.046,63	495,4	Conguillio	10,5	Corcovado	511,4469667	Conguillio	39,22595665900	Corcovado
ANP		1975			Alto		2.356,18	1389	49,95	32	0	5	900	20	0	1.663,39	2,94	16.294,11	84.280,38	48,5	Conguillio	127,0	Mocho - Choshuenco	67,78500203	Conguillio	131,85750470900	Mocho - Choshuenco
ANP		1975			Alto		2.973,41	494	20,81	32	0	5	900	23	0	1.356,41	6,65	24.428,05	68.616,23	10,2	Conguillio	159,2	Mocho - Choshuenco	29,82063451	Conguillio	164,56412440700	Mocho - Choshuenco
ANP		1975			Alto		278,63	1482	33,92	26	0	20	900	20	0	1.395,04	2,7	20.948,11	96.220,37	457,0	Conguillio	20,2	Chilo�	475,0681795	Conguillio	38,35645290080	Chilo�
ANP		1975			Alto		3.153,30	1231	18,25	30	1	9	1	10	1	1.730,29	2,73	17.023,03	77.098,06	469,5	Conguillio	21,5	Corcovado	485,5424937	Conguillio	51,40630031060	Futaleuf�
ANP		1975			Alto		1.237,39	1513	29,42	30	1	20	900	10	1	1.783,37	2,88	19.160,32	70.823,90	59,3	Conguillio	72,5	Mocho - Choshuenco	73,8417604	Conguillio	77,91320191880	Mocho - Choshuenco
ANP		1975			Alto		889,06	1371	31,7	26	0	9	1	10	1	1.789,61	2,88	19.262,78	71.170,80	290,4	Conguillio	22,4	Llanquihue	306,4186431	Conguillio	34,53122223940	Llanquihue
ANP		1975			Alto		3.261,18	1270	30,27	30	1	10	900	10	1	1.730,29	2,73	16.936,30	77.200,10	218,7	Conguillio	70,2	Alerce Costero	237,0365436	Conguillio	81,15897211080	Alerce Costero
ANP		1975			Alto		88,92	1713	39,98	33	0	5	900	20	0	1.342,79	2,53	21.323,35	96.985,23	93,1	Conguillio	193,0	Mocho - Choshuenco	108,1969663	Conguillio	198,16425171600	Mocho - Choshuenco
ANP		1975			Alto		3.942,66	1417	12,77	21	100	59	0	10	1	1.651,74	1,35	18.315,92	64.736,72	355,9	Conguillio	57,1	Chilo�	374,3219435	Conguillio	86,29545510380	Alerce Andino
ANP		1975			Alto		96,6	1768	39	33	0	10	900	10	1	1.342,79	2,53	21.298,48	97.026,49	232,8	Conguillio	35,4	Alerce Costero	251,7513346	Conguillio	52,66606979700	Alerce Costero
ANP		1975			Alto		3.502,82	491	3,71	30	1	4	0	19	0	1.619,43	5,68	19.278,04	21.870,74	110,4	Conguillio	33,0	Mocho - Choshuenco	129,0032781	Conguillio	39,73990890710	Mocho - Choshuenco
ANP		1975			Alto		128,26	1960	25,96	33	0	60	900	23	0	1.342,79	2,53	21.410,91	97.344,32	369,5	Conguillio	28,5	Hornopiren	385,2514538	Conguillio	42,45619069430	Hornopiren
ANP		1975			Alto		846,51	1585	28,79	26	0	9	1	10	1	1.724,00	3,01	18.476,53	73.209,09	279,0	Conguillio	73,3	Alerce Costero	298,0551785	Conguillio	90,63901188390	Alerce Costero
ANP		1975			Alto		3.271,71	1254	13,96	30	1	13	900	23	0	1.612,32	2,73	16.715,78	77.100,66	108,1	Conguillio	131,2	Alerce Costero	127,1295032	Conguillio	142,97487592800	Alerce Costero
ANP		1975			Alto		2.971,12	821	10,05	30	1	9	1	20	0	2.276,54	4,58	12.393,97	38.359,04	343,3	Conguillio	58,1	Alerce Andino	361,5383816	Conguillio	69,61432291750	Alerce Andino
ANP		1975			Alto		2.207,41	1270	24,19	26	0	20	900	10	1	1.663,39	2,94	15.698,24	84.445,67	125,2	Conguillio	79,2	Alerce Costero	144,8522426	Conguillio	90,49575771230	Alerce Costero
ANP		1975			Alto		1.767,78	1511	12,73	26	0	21	100	10	1	1.735,96	2,94	17.715,41	74.572,06	5,8	Conguillio	115,2	Mocho - Choshuenco	24,59023631	Conguillio	120,26035255000	Mocho - Choshuenco
ANP		1975			Alto		1.880,22	1644	24,36	4	100	9	1	23	0	1.272,93	2,42	22.478,47	99.091,49	224,7	Conguillio	16,3	Alerce Costero	243,6716192	Conguillio	30,83483377210	Alerce Costero
ANP		1975			Alto		1.494,67	1529	10,18	21	100	19	900	26	100	1.758,89	2,1	19.450,55	55.149,78	80,3	Conguillio	189,5	Mocho - Choshuenco	94,96954599	Conguillio	194,38997804700	Mocho - Choshuenco
ANP		1975			Alto		194,56	1209	26,61	-9999	100	0	900	-9999	100	1.214,78	2,16	25.531,84	103.100,33	44,2	Conguillio	181,3	Mocho - Choshuenco	63,5967804	Conguillio	186,78764597000	Mocho - Choshuenco
ANP		1975			Alto		2.819,03	835	3,81	21	100	9	1	26	100	2.276,54	4,58	12.241,41	38.452,39	23,9	Conguillio	97,1	Mocho - Choshuenco	40,88499585	Conguillio	102,11338816900	Mocho - Choshuenco
ANP		1975			Alto		2.799,78	834	3,37	30	1	34	900	23	0	2.276,54	4,58	12.215,37	38.438,86	10,5	Conguillio	125,5	Mocho - Choshuenco	30,02174448	Conguillio	130,36891739900	Mocho - Choshuenco
ANP		1975			Alto		2.724,91	1662	24,46	4	100	9	1	23	0	1.272,93	2,45	23.031,54	99.932,79	178,8	Conguillio	48,8	Mocho - Choshuenco	194,8245395	Conguillio	55,03739929580	Mocho - Choshuenco
ANP		1975			Alto		2.346,95	1492	12,33	21	100	28	900	26	100	1.677,91	2,85	17.091,24	75.632,67	110,9	Conguillio	75,9	Alerce Costero	129,7051499	Conguillio	85,83232888870	Alerce Costero
ANP		1975			Alto		2.047,18	1272	33,03	30	1	9	1	10	1	2.099,33	3,23	15.323,57	49.759,63	250,7	Conguillio	43,9	Alerce Costero	269,7278284	Conguillio	61,23167453830	Alerce Costero
ANP		1975			Alto		2.417,57	1737	9,33	21	100	24	900	26	100	1.941,66	3,11	16.743,44	51.942,29	179,7	Conguillio	59,0	Alerce Costero	197,9507389	Conguillio	64,82218179600	Mocho - Choshuenco
ANP		1975			Alto		48,05	691	5,89	26	0	9	1	10	1	2.140,19	4,8	13.322,93	34.551,09	128,0	Conguillio	15,2	Mocho - Choshuenco	145,9046461	Conguillio	21,39590887010	Mocho - Choshuenco
ANP		1975			Alto		2.791,51	282	0,95	32	0	5	900	23	0	1.380,95	6,68	8.872,12	1.274,70	267,7	Conguillio	54,9	Llanquihue	286,191975	Conguillio	71,09798234770	Llanquihue
ANP		1975			Alto		1.810,84	1587	23,32	21	100	20	900	35	100	1.735,96	2,74	17.558,06	74.099,88	20,9	Conguillio	174,0	Mocho - Choshuenco	37,54041607	Conguillio	179,00116429100	Mocho - Choshuenco
ANP		1975			Alto		1.463,71	1910	13,62	-9999	100	0	900	-9999	100	946,04	1,29	34.742,35	114.200,76	35,5	Conguillio	142,5	Mocho - Choshuenco	49,48194509	Conguillio	147,92701589100	Mocho - Choshuenco
ANP		1975			Alto		823,14	692	2,57	26	0	23	900	24	0	2.088,84	4,99	13.583,60	33.715,91	216,4	Conguillio	69,8	Llanquihue	234,2821534	Conguillio	81,41713753380	Llanquihue
ANP		1975			Alto		3.200,66	1367	16,66	26	0	9	1	20	0	1.612,32	2,75	16.342,80	76.532,17	221,4	Conguillio	13,5	Alerce Costero	240,3170133	Conguillio	27,11753903090	Alerce Costero
ANP		1975			Alto		1.164,67	894	5,73	26	0	24	900	10	1	2.274,42	4,23	11.680,75	41.528,47	193,3	Conguillio	35,2	Alerce Costero	212,1755859	Conguillio	47,09018816940	Alerce Costero
ANP		1975			Alto		1.004,19	903	10,89	32	0	28	900	26	100	2.283,07	4,01	12.295,09	44.298,77	354,5	Conguillio	23,6	Hornopiren	370,3582631	Conguillio	34,36155953550	Hornopiren
ANP		1975			Alto		988,44	886	3,65	30	1	0	900	10	1	2.283,07	4,01	12.174,93	44.204,24	118,1	Conguillio	245,9	Mocho - Choshuenco	132,8656357	Conguillio	250,81114198300	Mocho - Choshuenco
ANP		1975			Alto		733,88	1175	8,11	-9999	100	20	900	-9999	100	1.231,13	2,16	24.224,48	102.221,88	29,0	Conguillio	182,7	Mocho - Choshuenco	50,88590711	Conguillio	188,04724399500	Mocho - Choshuenco
ANP		1975			Alto		2.729,20	692	6,02	21	100	7	900	26	100	2.219,86	4,68	11.613,82	37.519,36	139,6	Conguillio	54,7	Alerce Costero	158,8903588	Conguillio	65,57140808670	Alerce Costero
ANP		1975			Alto		4.332,69	414	12,89	30	1	17	0	23	0	1.336,82	6,66	21.447,51	62.519,24	80,9	Conguillio	201,2	Mocho - Choshuenco	95,51692238	Conguillio	206,08599553300	Mocho - Choshuenco
ANP		1975			Alto		553,74	1476	27,48	26	0	20	900	20	0	1.753,79	2,1	19.139,10	55.946,99	365,9	Conguillio	34,5	Hornopiren	381,6451603	Conguillio	47,30696413970	Hornopiren
ANP		1975			Alto		1.536,37	1713	30,3	30	1	9	1	26	100	1.724,00	2,74	17.511,78	73.349,23	345,2	Conguillio	14,9	Hornopiren	362,0938803	Conguillio	24,57794946180	Hornopiren
ANP		1975			Alto		2.582,96	1452	28,65	30	1	23	900	10	1	1.720,57	2,64	17.337,36	70.328,07	139,6	Conguillio	45,6	Mocho - Choshuenco	158,470717	Conguillio	51,96580701420	Mocho - Choshuenco
ANP		1975			Alto		541,97	872	6,76	32	0	5	900	35	100	1.731,57	3,82	14.786,72	87.088,11	60,4	Conguillio	127,6	Mocho - Choshuenco	79,68779041	Conguillio	132,90902824000	Mocho - Choshuenco
ANP		1975			Alto		1.092,60	1374	10,16	26	0	60	900	24	0	1.831,66	2,47	18.136,67	54.994,25	517,3	Conguillio	10,2	Corcovado	533,3225092	Conguillio	34,12382277010	Corcovado
ANP		1975			Alto		2.549,13	1421	20,12	30	1	10	900	26	100	1.720,57	2,64	17.251,47	70.478,01	103,7	Conguillio	53,7	Mocho - Choshuenco	122,7396678	Conguillio	60,33372067270	Mocho - Choshuenco
ANP		1975			Alto		2.541,04	1152	6,4	26	0	24	900	10	1	1.698,34	3,79	15.952,44	90.550,73	150,1	Conguillio	34,4	Alerce Costero	168,9970746	Conguillio	44,50358448950	Alerce Costero
ANP		1975			Alto		760,6	125	15,13	33	0	5	900	20	0	1.052,54	7,66	9.072,35	39.587,61	83,5	Conguillio	172,3	Mocho - Choshuenco	99,88566791	Conguillio	177,66675777000	Mocho - Choshuenco
ANP		1975			Alto		2.842,36	1393	2,36	30	1	24	900	36	0	1.684,40	2,64	16.995,36	70.339,53	192,7	Conguillio	26,4	Alerce Costero	211,6487969	Conguillio	37,93149506610	Alerce Costero
ANP		1975			Alto		1.843,06	1171	15,73	33	0	9	1	23	0	1.738,65	4,08	15.462,62	89.928,33	44,2	Conguillio	81,1	Mocho - Choshuenco	59,33967995	Conguillio	86,52145698140	Mocho - Choshuenco
ANP		1975			Alto		2.667,67	1261	32,86	30	1	9	1	10	1	2.126,37	3,48	13.860,84	49.731,26	93,7	Conguillio	27,2	Mocho - Choshuenco	110,2261001	Conguillio	32,35967858650	Mocho - Choshuenco
ANP		1975			Alto		326,87	858	9,9	21	100	60	900	26	100	2.258,40	3,75	11.667,84	45.625,29	472,0	Conguillio	18,5	Futaleuf�	487,7617945	Conguillio	25,51307497210	Futaleuf�
ANP		1975			Alto		2.805,82	1624	23,97	33	0	24	900	36	0	1.502,95	2,55	14.716,43	78.438,96	104,1	Conguillio	111,0	Alerce Costero	123,7299602	Conguillio	122,13279580000	Alerce Costero
ANP		1975			Alto		359,81	1385	14,16	-9999	100	9	1	-9999	100	997,45	1,39	31.511,36	111.395,74	230,8	Conguillio	22,1	Alerce Costero	249,8610267	Conguillio	37,87218662300	Alerce Costero
ANP		1975			Alto		164,92	1164	15,18	-9999	100	2	900	-9999	100	1.227,27	2,24	24.475,33	103.373,39	26,1	Conguillio	108,0	Mocho - Choshuenco	44,9319465	Conguillio	112,85191238200	Mocho - Choshuenco
ANP		1975			Alto		51,8	767	10,87	30	1	60	900	19	0	2.272,47	4,45	10.702,42	42.639,41	345,9	Conguillio	29,3	Hornopiren	361,672344	Conguillio	38,91388178490	Hornopiren
ANP		1975			Alto		2.544,39	1172	40,9	30	1	3	900	10	1	2.126,37	3,48	13.507,49	49.587,84	33,0	Conguillio	87,9	Mocho - Choshuenco	49,84841326	Conguillio	93,00983773000	Mocho - Choshuenco
ANP		1975			Alto		4.955,13	562	10,05	32	0	5	900	-9999	100	1.400,00	6,95	28.926,78	78.023,36	153,2	Conguillio	41,0	Mocho - Choshuenco	171,6640271	Conguillio	47,45080239200	Mocho - Choshuenco
ANP		1975			Alto		2.198,92	207	4,04	33	0	9	1	23	0	1.062,67	7,91	6.705,89	36.556,05	216,6	Conguillio	8,3	Alerce Costero	235,6315404	Conguillio	22,85173589400	Alerce Costero
ANP		1975			Alto		858,49	718	10,36	30	1	10	900	10	1	2.217,97	4,6	10.346,21	39.934,72	75,6	Conguillio	91,3	Mocho - Choshuenco	94,77706157	Conguillio	97,16468144550	Mocho - Choshuenco
ANP		1975			Alto		2.899,30	1276	21,21	30	1	24	900	10	1	2.033,41	3,48	13.651,83	49.951,99	455,2	Conguillio	15,8	Chilo�	473,3367383	Conguillio	33,67622897980	Chilo�
ANP		1975			Alto		2.609,91	1568	14,04	26	0	46	900	10	1	1.502,95	2,55	14.612,71	78.235,82	32,3	Conguillio	158,2	Mocho - Choshuenco	46,83377686	Conguillio	163,05137253400	Mocho - Choshuenco
ANP		1975			Alto		1.297,66	1120	24,45	30	1	57	900	10	1	1.731,57	3,82	14.031,82	86.782,50	240,1	Conguillio	58,7	Llanquihue	258,3961805	Conguillio	72,42917777120	Llanquihue
ANP		1975			Alto		2.918,68	1360	12,57	26	0	17	0	26	100	1.635,27	3,47	16.231,26	92.200,25	390,6	Conguillio	28,9	Hornopiren	407,2167046	Conguillio	46,89022120340	Hornopiren
ANP		1975			Alto		31,43	642	2,64	30	1	60	900	20	0	2.077,92	4,99	12.508,38	34.108,75	489,8	Conguillio	20,7	Futaleuf�	505,6714185	Conguillio	27,26455246230	Futaleuf�
ANP		1975			Alto		3.176,71	1388	19,52	21	100	17	0	26	100	2.033,41	3,48	13.813,68	50.236,52	526,9	Conguillio	27,0	Futaleuf�	542,7478421	Conguillio	35,62241109880	Futaleuf�
ANP		1975			Alto		3.362,56	457	5,88	32	0	0	900	23	0	1.570,38	5,89	19.442,21	21.207,73	91,8	Conguillio	213,4	Mocho - Choshuenco	106,5805032	Conguillio	218,30140663900	Mocho - Choshuenco
ANP		1975			Alto		651,28	789	4,69	30	1	24	900	19	0	2.245,73	4,5	10.261,83	40.875,96	123,3	Conguillio	207,0	Alerce Costero	138,2654836	Conguillio	219,35968271900	Alerce Costero
ANP		1975			Alto		1.075,07	1323	29,27	4	100	0	900	-9999	100	1.275,04	2,63	22.889,98	101.698,52	27,4	Conguillio	138,6	Mocho - Choshuenco	41,26259669	Conguillio	144,08524694800	Mocho - Choshuenco
ANP		1975			Alto		484,83	643	6,39	33	0	26	900	23	0	2.030,20	4,99	12.769,11	33.571,96	95,5	Conguillio	156,6	Alerce Costero	113,3650822	Conguillio	167,91985286100	Alerce Costero
ANP		1975			Alto		2.305,94	1821	35,04	33	0	25	900	23	0	1.671,84	2,54	16.831,00	73.491,21	69,3	Conguillio	128,1	Mocho - Choshuenco	88,6128611	Conguillio	133,64997524800	Mocho - Choshuenco
ANP		1975			Alto		139,97	759	5,72	30	1	28	900	19	0	2.273,74	4,45	10.234,23	42.233,66	232,7	Conguillio	26,3	Alerce Costero	251,7345247	Conguillio	43,97019350230	Alerce Costero
ANP		1975			Alto		1.878,60	1109	45,49	30	1	34	900	26	100	2.126,37	3,62	12.571,24	48.782,96	31,0	Conguillio	95,2	Mocho - Choshuenco	49,99214744	Conguillio	100,06840666900	Mocho - Choshuenco
ANP		1975			Alto		3.573,57	510	1,22	21	100	9	1	20	0	1.639,57	5,66	19.839,18	24.282,06	492,3	Conguillio	28,6	Chilo�	510,586257	Conguillio	53,15152166420	Chilo�
ANP		1975			Alto		3.139,88	1508	4,53	30	1	6	900	10	1	2.033,41	3,41	13.634,51	50.485,22	417,7	Conguillio	8,3	Chilo�	436,1185481	Conguillio	27,10581138250	Chilo�
ANP		1975			Alto		2.406,38	1446	23,58	30	1	9	1	10	1	1.689,52	2,51	17.007,64	72.673,22	304,3	Conguillio	34,0	Hornopiren	320,0977172	Conguillio	52,89550831770	Hornopiren
ANP		1975			Alto		790,63	1221	16,75	2	100	22	900	-9999	100	1.275,04	2,63	22.901,70	101.996,82	162,8	Conguillio	19,5	Alerce Costero	181,800027	Conguillio	31,87257908100	Alerce Costero
ANP		1975			Alto		2.234,97	1469	21,67	30	1	7	900	10	1	1.574,47	2,47	14.310,59	78.120,61	116,9	Conguillio	115,7	Alerce Costero	136,2604279	Conguillio	127,87714080200	Alerce Costero
ANP		1975			Alto		891,57	1676	18,93	-9999	100	5	900	-9999	100	968,25	1,34	32.525,59	112.929,85	70,8	Conguillio	191,9	Mocho - Choshuenco	85,37248048	Conguillio	196,82534164100	Mocho - Choshuenco
ANP		1975			Alto		2.447,16	664	15,48	23	0	5	900	19	0	1.352,18	6,57	25.562,96	66.755,56	462,1	Conguillio	24,6	Corcovado	478,5154809	Conguillio	59,48505346750	Corcovado
ANP		1975			Alto		40,15	1294	2,16	-9999	100	21	100	-9999	100	1.031,76	1,4	30.249,14	110.464,41	294,3	Conguillio	0,0	Llanquihue	311,23329	Conguillio	2,38552304738	Llanquihue
ANP		1975			Alto		1.528,97	1240	6,85	33	0	61	900	23	0	1.886,86	2,47	16.454,52	54.223,58	300,3	Conguillio	89,4	Llanquihue	319,1510516	Conguillio	105,80553191400	Llanquihue
ANP		1975			Alto		2.615,59	1342	8,71	30	1	20	900	26	100	2.054,90	3,48	12.846,63	49.576,00	61,0	Conguillio	61,5	Mocho - Choshuenco	79,00258228	Conguillio	66,34022592850	Mocho - Choshuenco
ANP		1975			Alto		1.770,40	1462	21,42	26	0	5	900	26	100	1.952,77	3,16	15.207,16	52.754,69	42,4	Conguillio	149,4	Mocho - Choshuenco	58,82384052	Conguillio	154,33605467000	Mocho - Choshuenco
ANP		1975			Alto		2.916,95	1558	21,44	4	100	73	900	10	1	1.347,32	2,69	20.933,83	99.794,18	155,2	Conguillio	28,5	Alerce Costero	174,1480751	Conguillio	39,09560047500	Alerce Costero
ANP		1975			Alto		4.218,07	1420	0,34	33	0	83	900	20	0	1.676,88	2,15	15.714,79	69.851,75	520,9	Conguillio	57,5	Chilo�	539,1159098	Conguillio	81,79394824120	Chilo�
ANP		1975			Alto		3.361,14	196	12,36	21	100	34	900	26	100	1.173,57	7,62	7.768,19	27.175,97	156,3	Conguillio	40,6	Mocho - Choshuenco	174,673998	Conguillio	46,87562367940	Mocho - Choshuenco
ANP		1975			Alto		1.648,42	1029	36,44	30	1	9	1	10	1	2.149,51	3,62	11.707,15	48.282,33	525,1	Conguillio	8,4	Corcovado	541,098913	Conguillio	35,89286221040	Corcovado
ANP		1975			Alto		2.772,00	1333	11,49	30	1	2	900	26	100	2.054,90	3,48	12.505,04	49.653,67	41,1	Conguillio	133,7	Mocho - Choshuenco	59,85636869	Conguillio	138,59543035400	Mocho - Choshuenco
ANP		1975			Alto		2.625,28	1461	10,05	21	100	15	900	10	1	1.999,70	3,41	13.427,73	50.948,16	322,3	Conguillio	65,4	Llanquihue	340,8410867	Conguillio	79,62369296500	Alerce Andino
ANP		1975			Alto		169,22	1282	6,85	-9999	100	9	1	-9999	100	1.052,58	1,39	29.390,17	109.813,80	375,3	Conguillio	40,4	Chilo�	393,5673012	Conguillio	69,97536090800	Chilo�
ANP		1975			Alto		1.401,22	1766	9,87	-9999	100	60	900	-9999	100	968,25	1,28	32.555,85	113.253,02	15,8	Conguillio	172,4	Mocho - Choshuenco	34,98443784	Conguillio	177,53186550100	Mocho - Choshuenco
ANP		1975			Alto		1.537,91	1591	14,23	-9999	100	10	900	-9999	100	1.194,39	2,18	24.954,97	104.860,71	55,0	Conguillio	188,3	Mocho - Choshuenco	69,84618706	Conguillio	193,18388528300	Mocho - Choshuenco
ANP		1975			Alto		3.201,88	1418	28,6	4	100	5	900	10	1	1.361,27	2,69	19.695,98	98.588,40	200,9	Conguillio	42,7	Alerce Costero	219,703528	Conguillio	53,29022256070	Alerce Costero
ANP		1975			Alto		1.657,90	1675	20,44	33	0	9	1	10	1	1.502,95	2,36	13.328,96	79.362,53	304,3	Conguillio	100,4	Llanquihue	323,1967539	Conguillio	116,76614344000	Llanquihue
ANP		1975			Alto		2.687,04	115	13,54	32	0	19	900	26	100	1.373,48	6,75	28.149,46	72.862,64	75,5	Conguillio	82,9	Mocho - Choshuenco	94,11991852	Conguillio	88,65537895010	Mocho - Choshuenco
ANP		1975			Alto		3.111,09	1357	6,73	30	1	5	900	10	1	2.054,90	3,54	12.464,45	49.975,02	55,3	Conguillio	166,4	Mocho - Choshuenco	70,52122609	Conguillio	171,32584622600	Mocho - Choshuenco
ANP		1975			Alto		1.487,07	1513	14,2	30	1	9	1	20	0	1.502,95	2,47	13.502,16	78.746,50	158,6	Conguillio	31,8	Alerce Costero	177,3677568	Conguillio	42,50692359750	Alerce Costero
ANP		1975			Alto		203,39	974	25,01	30	1	60	900	23	0	1.754,45	3,92	13.628,21	89.187,87	347,3	Conguillio	8,3	Hornopiren	363,2348035	Conguillio	17,38401237100	Hornopiren
ANP		1975			Alto		3.307,65	1387	12,05	30	1	17	0	26	100	2.054,90	3,54	12.551,27	50.189,92	401,1	Conguillio	12,9	Chilo�	419,7298323	Conguillio	45,18947180880	Chilo�
ANP		1975			Alto		2.477,23	1198	9,05	30	1	20	900	10	1	1.700,38	3,25	12.660,77	86.312,27	3,5	Conguillio	126,5	Mocho - Choshuenco	15,23510162	Conguillio	131,77019702800	Mocho - Choshuenco
ANP		1975			Alto		592,1	1299	29,47	-9999	100	2	900	-9999	100	1.238,28	2,18	23.975,04	104.030,06	249,8	Conguillio	39,9	Llanquihue	267,6238383	Conguillio	52,33149101370	Llanquihue
ANP		1975			Alto		2.362,73	1507	11,85	26	0	20	900	20	0	1.611,81	2,51	16.047,87	72.860,26	98,1	Conguillio	62,2	Mocho - Choshuenco	117,1407783	Conguillio	68,74192614590	Mocho - Choshuenco
ANP		1975			Alto		2.143,30	221	1,39	26	0	21	100	20	0	1.255,85	7	12.641,99	18.133,34	90,3	Conguillio	37,4	Mocho - Choshuenco	105,9699836	Conguillio	43,02257950890	Mocho - Choshuenco
ANP		1975			Alto		881,63	1218	34,86	4	100	68	900	-9999	100	1.326,37	2,69	21.896,97	101.837,33	183,7	Conguillio	53,1	Mocho - Choshuenco	199,7457784	Conguillio	59,17746422930	Mocho - Choshuenco
ANP		1975			Alto		2.052,15	1170	3,44	21	100	9	1	23	0	2.149,51	3,86	10.806,92	48.224,09	289,3	Conguillio	83,6	Alerce Costero	308,32807	Conguillio	100,79049518500	Alerce Costero
ANP		1975			Alto		1.794,87	1099	22,72	30	1	20	900	10	1	2.232,20	3,86	10.408,77	47.565,06	7,4	Conguillio	154,2	Mocho - Choshuenco	25,07871258	Conguillio	159,49297544400	Mocho - Choshuenco
ANP		1975			Alto		2.338,75	1372	5,39	30	1	36	900	10	1	1.593,94	3,23	15.724,28	93.898,06	305,5	Conguillio	68,2	Llanquihue	324,1167431	Conguillio	84,48514534940	Llanquihue
ANP		1975			Alto		1.356,34	1531	17,68	-9999	100	76	900	-9999	100	1.238,28	2,25	24.533,10	104.957,74	155,1	Conguillio	27,3	Mocho - Choshuenco	171,1146184	Conguillio	33,80883683670	Mocho - Choshuenco
ANP		1975			Alto		64,73	674	30,63	30	1	5	900	26	100	2.273,74	4,52	8.813,18	43.019,29	242,0	Conguillio	53,8	Alerce Costero	260,8628511	Conguillio	70,42714100540	Alerce Costero
ANP		1975			Alto		187,15	1192	6,65	30	1	9	1	26	100	1.877,86	2,4	16.821,32	55.915,94	531,3	Conguillio	68,0	Chilo�	549,4994455	Conguillio	92,32747756560	Chilo�
ANP		1975			Alto		397,8	890	13,63	26	0	74	900	20	0	1.754,45	4,05	13.553,98	90.253,65	465,2	Conguillio	10,6	Chilo�	483,4169572	Conguillio	31,91285851210	Chilo�
ANP		1975			Alto		709,22	1138	15,61	4	100	20	900	-9999	100	1.326,37	2,69	21.886,31	101.958,89	15,9	Conguillio	165,7	Mocho - Choshuenco	36,73190598	Conguillio	171,10228462200	Mocho - Choshuenco
ANP		1975			Alto		3.542,88	115	20,96	33	0	9	1	23	0	1.128,57	7,7	4.858,54	30.021,89	231,0	Conguillio	22,3	Alerce Costero	250,0675648	Conguillio	38,77954268340	Alerce Costero
ANP		1975			Alto		1.806,47	1491	12,96	26	0	5	900	20	0	1.840,11	2,2	17.177,48	57.642,29	85,8	Conguillio	195,2	Mocho - Choshuenco	100,3562037	Conguillio	200,04551286200	Mocho - Choshuenco
ANP		1975			Alto		2.162,75	1477	16,92	26	0	0	900	36	0	1.611,81	1,97	15.402,81	72.432,43	130,6	Conguillio	155,9	Alerce Costero	148,4760121	Conguillio	169,57937439500	Alerce Costero
ANP		1975			Alto		1.950,24	1293	8,74	30	1	23	900	10	1	1.593,94	3,23	15.355,86	93.593,59	211,5	Conguillio	75,1	Llanquihue	229,4423587	Conguillio	86,70054963820	Llanquihue
ANP		1975			Alto		121,59	854	10,03	32	0	9	1	10	1	1.754,45	4,05	13.084,82	89.567,63	261,2	Conguillio	22,3	Llanquihue	278,5293064	Conguillio	33,85277002850	Llanquihue
ANP		1975			Alto		2.505,68	1163	12,3	30	1	20	900	10	1	2.149,51	3,68	10.824,09	48.747,08	236,9	Conguillio	55,2	Alerce Costero	255,6632962	Conguillio	70,96723525520	Alerce Costero
ANP		1975			Alto		694,71	1618	17,51	33	0	9	1	20	0	1.952,77	2,99	14.806,41	53.905,56	361,5	Conguillio	14,8	Hornopiren	378,3687818	Conguillio	29,28824388530	Hornopiren
ANP		1975			Alto		552,81	943	11,33	30	1	1	900	10	1	1.727,71	3,92	12.660,66	88.685,57	47,8	Conguillio	75,7	Mocho - Choshuenco	63,37953661	Conguillio	81,01767765230	Mocho - Choshuenco
ANP		1975			Alto		2.782,56	1470	17,1	26	0	9	1	20	0	1.747,60	1,53	16.404,66	58.788,17	279,1	Conguillio	11,7	Llanquihue	295,467069	Conguillio	21,56248354510	Llanquihue
ANP		1975			Alto		3.179,26	1002	2,43	26	0	25	900	20	0	1.618,66	3,25	11.878,26	86.099,12	48,6	Conguillio	97,2	Mocho - Choshuenco	67,5555933	Conguillio	102,05001897000	Mocho - Choshuenco
ANP		1975			Alto		7.162,05	1610	16,56	26	0	74	900	36	0	1.563,46	1,26	14.042,27	65.817,30	501,2	Conguillio	10,2	Corcovado	517,1973271	Conguillio	36,56204570250	Corcovado
ANP		1975			Alto		2.761,54	1285	26,1	4	100	11	900	36	0	1.361,27	2,93	19.691,26	99.720,94	65,0	Conguillio	60,1	Mocho - Choshuenco	83,3917995	Conguillio	65,01575894110	Mocho - Choshuenco
ANP		1975			Alto		334,89	123	17,75	30	1	97	900	19	0	1.268,62	6,75	21.178,97	55.697,52	399,7	Conguillio	63,7	Hornopiren	417,3109051	Conguillio	78,39496351450	Chilo�
ANP		1975			Alto		1.389,57	1204	25,24	30	1	11	900	23	0	1.727,71	3,51	12.035,51	88.066,05	285,9	Conguillio	59,3	Llanquihue	304,5190103	Conguillio	75,89099433460	Llanquihue
ANP		1975			Alto		2.950,58	1205	9,02	21	100	17	0	26	100	2.134,48	3,68	10.406,37	48.973,34	360,0	Conguillio	52,4	Chilo�	378,5162563	Conguillio	83,69330254990	Chilo�
ANP		1975			Alto		2.200,40	1050	5,88	30	1	1	900	10	1	2.277,57	4,17	9.038,62	46.578,83	512,7	Conguillio	55,7	Chilo�	530,7236743	Conguillio	80,41091084690	Chilo�
ANP		1975			Alto		2.772,91	1089	11,65	30	1	19	900	26	100	2.245,76	3,86	9.827,32	48.313,62	76,4	Conguillio	181,8	Mocho - Choshuenco	91,51153447	Conguillio	186,70637493100	Mocho - Choshuenco
ANP		1975			Alto		659,18	955	13,86	26	0	24	900	10	1	1.719,61	3,57	14.064,07	92.643,99	39,4	Conguillio	176,0	Mocho - Choshuenco	54,26181333	Conguillio	180,83209272200	Mocho - Choshuenco
ANP		1975			Alto		3.826,09	1505	6,99	30	1	10	900	10	1	1.454,89	3,04	17.426,98	97.354,49	108,5	Conguillio	106,1	Alerce Costero	128,1828368	Conguillio	117,26145325800	Alerce Costero
ANP		1975			Alto		3.926,23	1484	19,45	30	1	9	1	10	1	1.454,89	2,9	17.527,52	97.580,19	116,9	Conguillio	22,9	Mocho - Choshuenco	135,2027765	Conguillio	29,78341052410	Mocho - Choshuenco
ANP		1975			Alto		3.709,42	1283	16,21	26	0	22	900	10	1	2.066,86	3,83	10.662,85	49.912,74	239,6	Conguillio	42,1	Llanquihue	256,4614396	Conguillio	52,48057353150	Llanquihue
ANP		1975			Alto		307,58	1369	23,53	26	0	17	0	26	100	1.987,07	3,19	13.582,62	53.462,85	190,7	Conguillio	55,9	Alerce Costero	209,0671196	Conguillio	68,76674612690	Alerce Costero
ANP		1975			Alto		1.936,88	955	8,06	26	0	21	100	20	0	1.676,95	3,34	11.485,70	87.812,39	354,0	Conguillio	19,4	Hornopiren	369,8800915	Conguillio	30,21462506040	Hornopiren
ANP		1975			Alto		1.223,97	517	7,66	30	1	27	900	10	1	1.989,28	5,26	10.714,26	34.239,39	63,4	Conguillio	154,5	Mocho - Choshuenco	80,60675435	Conguillio	159,53657375200	Mocho - Choshuenco
ANP		1975			Alto		548,24	932	6,92	26	0	25	900	10	1	1.745,13	3,86	12.504,82	90.333,61	323,6	Conguillio	57,5	Llanquihue	341,9650646	Conguillio	69,77904330950	Alerce Andino
ANP		1975			Alto		3.454,67	1346	30,96	21	100	5	900	23	0	1.461,92	2,59	10.965,61	82.591,68	255,6	Conguillio	65,9	Alerce Costero	274,3499751	Conguillio	83,05322601670	Alerce Costero
ANP		1975			Alto		425,41	1119	1,22	-9999	100	30	900	-9999	100	1.232,96	2,57	22.908,79	104.053,23	321,6	Conguillio	85,5	Llanquihue	340,3885551	Conguillio	101,76683339200	Llanquihue
ANP		1975			Alto		3.467,05	1452	12,96	30	1	9	1	10	1	1.523,83	3,35	17.068,75	97.188,86	419,6	Conguillio	0,6	Chilo�	438,2129365	Conguillio	26,49200069130	Chilo�
ANP		1975			Alto		1.038,06	1506	12,09	30	1	19	900	26	100	1.981,72	3,38	12.913,09	52.843,87	16,0	Conguillio	149,6	Mocho - Choshuenco	30,18206839	Conguillio	154,47463962500	Mocho - Choshuenco
ANP		1975			Alto		2.583,85	1415	20,39	30	1	34	900	10	1	2.004,43	3,57	11.703,84	51.458,45	293,1	Conguillio	86,2	Llanquihue	311,9732148	Conguillio	102,73947546100	Llanquihue
ANP		1975			Alto		1.223,05	1016	17,78	30	1	25	900	10	1	1.727,71	3,82	11.721,69	88.892,35	100,2	Conguillio	51,9	Mocho - Choshuenco	119,2016798	Conguillio	58,44299234250	Mocho - Choshuenco
ANP		1975			Alto		2.028,91	250	2,16	23	0	9	1	10	1	1.292,40	7	12.829,30	10.736,62	26,5	Conguillio	176,2	Mocho - Choshuenco	41,42477378	Conguillio	181,14371980300	Mocho - Choshuenco
ANP		1975			Alto		2.123,24	1299	35,38	4	100	23	900	10	1	1.383,84	3,01	19.706,20	100.497,09	221,1	Conguillio	60,2	Llanquihue	238,32758	Conguillio	71,47833262630	Llanquihue
ANP		1975			Alto		3.067,15	1044	8,28	21	100	9	1	26	100	2.245,76	4,02	9.344,17	48.284,24	180,4	Conguillio	2,1	Alerce Costero	199,4452044	Conguillio	15,36092396770	Alerce Costero
ANP		1975			Alto		3.368,19	1427	8,59	4	100	20	900	36	0	1.684,59	0,91	14.156,53	61.948,15	547,7	Conguillio	11,6	Corcovado	563,5974325	Conguillio	48,42129613950	Corcovado
ANP		1975			Alto		2.235,84	1277	15,47	26	0	9	1	20	0	1.565,89	3,43	15.476,11	95.245,27	234,2	Conguillio	53,4	Llanquihue	250,363807	Conguillio	62,17065979910	Llanquihue
ANP		1975			Alto		753,18	952	7,42	26	0	25	900	36	0	1.745,13	3,86	12.292,40	90.331,97	176,2	Conguillio	28,0	Alerce Costero	195,0821593	Conguillio	42,72527157810	Alerce Costero
ANP		1975			Alto		2.999,17	147	8,54	26	0	24	900	23	0	1.033,21	7,71	10.553,96	41.666,15	155,6	Conguillio	33,6	Mocho - Choshuenco	173,5613589	Conguillio	39,30303583080	Mocho - Choshuenco
ANP		1975			Alto		3.061,28	1359	17,35	21	100	22	900	10	1	1.523,83	3,35	16.662,21	96.929,64	86,1	Conguillio	61,7	Mocho - Choshuenco	105,0926813	Conguillio	67,68735176710	Mocho - Choshuenco
ANP		1975			Alto		1.017,79	1544	19,54	26	0	23	900	10	1	1.964,46	3,19	14.463,03	54.859,47	212,2	Conguillio	59,6	Alerce Costero	230,6827439	Conguillio	69,98118694190	Alerce Costero
ANP		1975			Alto		3.474,66	1279	14,25	30	1	31	900	10	1	2.066,86	3,57	10.824,52	50.797,88	165,5	Conguillio	25,3	Alerce Costero	184,4447528	Conguillio	40,33120733710	Alerce Costero
ANP		1975			Alto		3.373,87	1341	3,93	4	100	20	900	20	0	1.414,39	3,12	18.216,40	99.036,74	353,9	Conguillio	26,9	Alerce Andino	371,1654817	Conguillio	43,29863310870	Alerce Andino
ANP		1975			Alto		581,55	1097	9,57	4	100	9	1	-9999	100	1.334,32	2,9	20.868,15	102.119,71	112,9	Conguillio	141,3	Alerce Costero	131,5503683	Conguillio	153,68966952500	Alerce Costero
ANP		1975			Alto		2.918,31	1435	19,03	30	1	24	900	10	1	1.684,59	1,42	13.993,37	61.746,62	225,7	Conguillio	55,6	Alerce Costero	244,403938	Conguillio	69,26341798720	Alerce Costero
ANP		1975			Alto		1.051,91	1037	13,52	30	1	24	900	68	100	1.745,13	3,86	11.826,46	90.008,88	202,5	Conguillio	75,0	Mocho - Choshuenco	220,2433882	Conguillio	80,29042085240	Mocho - Choshuenco
ANP		1975			Alto		2.504,67	1558	11,98	26	0	10	900	20	0	1.792,76	1,69	14.363,37	60.719,32	149,4	Conguillio	37,8	Alerce Costero	168,2440209	Conguillio	46,47972625280	Alerce Costero
ANP		1975			Alto		1.913,72	803	3,34	21	100	34	900	26	100	2.260,61	4,59	7.186,14	44.119,16	306,1	Conguillio	82,0	Llanquihue	324,8929914	Conguillio	98,27598487720	Llanquihue
ANP		1975			Alto		324,55	1243	16,12	30	1	9	1	20	0	1.987,07	3,19	13.703,24	54.387,03	127,8	Conguillio	27,8	Mocho - Choshuenco	143,2266905	Conguillio	33,16639444570	Mocho - Choshuenco
ANP		1975			Alto		546,86	1068	15,75	26	0	72	900	10	1	1.964,46	3,09	15.228,22	55.974,25	479,3	Conguillio	21,5	Corcovado	495,2855188	Conguillio	37,96019956980	Futaleuf�
ANP		1975			Alto		1.459,94	1094	16,53	30	1	70	900	26	100	1.646,57	3,47	14.476,32	94.545,19	119,9	Conguillio	62,3	Alerce Costero	138,8857294	Conguillio	70,62292244050	Mocho - Choshuenco
ANP		1975			Alto		2.016,80	1189	20,14	30	1	83	900	20	0	1.727,71	3,82	10.944,68	88.576,03	356,9	Conguillio	8,7	Hornopiren	372,8201506	Conguillio	21,19542090690	Hornopiren
ANP		1975			Alto		1.294,02	1126	21,18	30	1	9	1	10	1	1.745,13	3,86	11.840,82	90.507,36	263,5	Conguillio	56,3	Alerce Costero	282,5283116	Conguillio	73,30298513710	Alerce Costero
ANP		1975			Alto		3.563,52	1011	5,96	26	0	21	100	26	100	2.245,76	4,02	8.776,98	48.442,19	332,1	Conguillio	78,3	Llanquihue	350,6659983	Conguillio	90,92731528260	Alerce Andino
ANP		1975			Alto		2.474,46	1432	34,45	30	1	9	1	10	1	1.792,76	2,04	14.536,81	60.290,35	413,7	Conguillio	7,8	Chilo�	432,0894978	Conguillio	30,73076958250	Chilo�
ANP		1975			Alto		2.767,66	1276	11,77	26	0	21	100	20	0	1.523,83	3,35	16.355,29	97.088,65	124,0	Conguillio	190,2	Alerce Costero	139,5374681	Conguillio	202,92709253700	Alerce Costero
ANP		1975			Alto		3.149,31	192	7,8	33	0	34	900	23	0	1.184,16	7,68	7.830,33	24.430,31	109,1	Conguillio	69,3	Mocho - Choshuenco	128,007676	Conguillio	76,03583466860	Mocho - Choshuenco
ANP		1975			Alto		963,66	1559	10,31	30	1	9	1	10	1	1.505,90	2,28	10.929,99	80.050,98	252,2	Conguillio	29,6	Llanquihue	269,4692296	Conguillio	41,18899802670	Llanquihue
ANP		1975			Alto		2.595,53	1449	0,95	30	1	74	900	10	1	1.684,59	1,42	13.509,05	62.091,01	482,6	Conguillio	10,1	Futaleuf�	498,427156	Conguillio	16,69080012620	Futaleuf�
ANP		1975			Alto		1.150,02	116	20,3	23	0	24	900	20	0	1.065,98	7,69	12.511,61	43.544,45	157,3	Conguillio	40,4	Alerce Costero	176,118527	Conguillio	55,43615034510	Alerce Costero
ANP		1975			Alto		4.311,19	419	11	23	0	9	1	19	0	1.373,22	6,59	25.497,87	71.336,78	493,5	Conguillio	2,0	Corcovado	509,6231031	Conguillio	34,39519262010	Corcovado
ANP		1975			Alto		308,14	83	4,58	33	0	0	900	20	0	1.338,35	6,6	27.114,74	66.507,86	49,9	Conguillio	181,2	Mocho - Choshuenco	68,20236932	Conguillio	186,62083264200	Mocho - Choshuenco
ANP		1975			Alto		3.670,97	964	4,97	30	1	4	0	10	1	2.234,11	4,08	8.049,17	47.835,66	35,6	Conguillio	174,7	Mocho - Choshuenco	50,36832536	Conguillio	179,59450234200	Mocho - Choshuenco
ANP		1975			Alto		1.669,98	1715	22,44	30	1	25	900	20	0	1.488,17	2,34	10.472,93	80.772,06	287,3	Conguillio	61,4	Llanquihue	305,8978101	Conguillio	77,97826354900	Llanquihue
ANP		1975			Alto		1.596,44	173	9,51	33	0	20	900	19	0	1.055,69	7,69	11.623,34	42.662,03	405,8	Conguillio	10,9	Chilo�	424,2385778	Conguillio	38,50381832170	Chilo�
ANP		1975			Alto		3.730,40	933	8,56	30	1	4	0	26	100	2.264,22	4,08	7.822,48	47.606,79	104,0	Conguillio	148,3	Alerce Costero	122,2973381	Conguillio	159,94544445700	Alerce Costero
ANP		1975			Alto		3.597,22	1649	5,01	-9999	100	9	1	-9999	100	989,79	1,59	30.498,98	112.972,36	389,4	Conguillio	26,5	Chilo�	407,7095648	Conguillio	55,58341960610	Chilo�
ANP		1975			Alto		2.829,60	178	22,62	33	0	9	1	19	0	1.171,20	7,67	7.500,48	24.393,25	29,7	Conguillio	174,1	Mocho - Choshuenco	43,93635081	Conguillio	178,96375349000	Mocho - Choshuenco
ANP		1975			Alto		2.405,69	1474	4,68	26	0	5	900	10	1	1.684,59	1,42	13.186,19	62.321,65	53,6	Conguillio	118,1	Mocho - Choshuenco	73,20600377	Conguillio	123,21257995800	Mocho - Choshuenco
ANP		1975			Alto		1.123,06	994	6,92	26	0	17	0	20	0	1.656,77	3,43	14.544,88	95.266,89	340,4	Conguillio	11,3	Alerce Andino	357,5329371	Conguillio	27,60028744660	Alerce Andino
ANP		1975			Alto		2.155,60	1311	29,88	26	0	9	1	10	1	1.851,76	2,04	14.357,23	60.065,27	127,3	Conguillio	11,4	Mocho - Choshuenco	145,016712	Conguillio	17,45767125270	Mocho - Choshuenco
ANP		1975			Alto		451,04	1091	13,93	33	0	24	900	10	1	1.987,22	2,71	15.780,31	57.140,65	271,5	Conguillio	41,8	Llanquihue	289,7084179	Conguillio	57,94905130550	Llanquihue
ANP		1975			Alto		1.890,88	1252	27,7	30	1	0	900	10	1	1.706,81	3,86	11.282,21	90.587,24	40,5	Conguillio	197,9	Mocho - Choshuenco	62,36077957	Conguillio	203,19564858300	Mocho - Choshuenco
ANP		1975			Alto		256,88	84	15,1	23	0	10	900	19	0	1.359,45	6,54	27.125,65	65.447,27	49,8	Conguillio	190,5	Mocho - Choshuenco	64,28773023	Conguillio	195,31555661900	Mocho - Choshuenco
ANP		1975			Alto		1.340,92	1158	3,02	26	0	20	900	10	1	1.962,35	2,71	15.605,09	58.055,54	409,0	Conguillio	16,8	Chilo�	427,3081827	Conguillio	37,82106295170	Chilo�
ANP		1975			Alto		2.157,17	1188	12,26	30	1	60	900	68	100	1.706,81	3,72	10.674,88	89.840,90	323,6	Conguillio	30,1	Hornopiren	339,3755812	Conguillio	44,84683825140	Hornopiren
ANP		1975			Alto		870,8	1289	12,47	30	1	0	900	10	1	2.037,27	3,19	13.660,83	55.215,66	99,4	Conguillio	216,8	Mocho - Choshuenco	114,035934	Conguillio	221,67133292500	Mocho - Choshuenco
ANP		1975			Alto		421,25	1322	20,57	30	1	23	900	10	1	2.032,24	3,38	12.495,82	54.099,00	275,9	Conguillio	38,5	Llanquihue	294,116508	Conguillio	54,94488252090	Llanquihue
ANP		1975			Alto		600,15	1423	6,17	30	1	1	900	10	1	1.505,90	2,34	10.434,59	79.795,90	407,2	Conguillio	27,3	Chilo�	425,3592061	Conguillio	44,68767186580	Chilo�
ANP		1975			Alto		1.787,77	82	17,83	32	0	22	900	23	0	1.355,18	6,47	25.673,19	68.144,47	117,2	Conguillio	42,6	Mocho - Choshuenco	136,0354586	Conguillio	49,48415598620	Mocho - Choshuenco
ANP		1975			Alto		1.701,73	1198	8,3	30	1	2	900	10	1	2.067,16	3,78	10.881,82	52.471,81	8,5	Conguillio	147,3	Mocho - Choshuenco	23,702986	Conguillio	152,70492959700	Mocho - Choshuenco
ANP		1975			Alto		5.220,22	1405	12,81	33	0	9	1	20	0	1.530,11	2,95	9.140,90	85.723,87	317,1	Conguillio	83,9	Llanquihue	335,8698892	Conguillio	100,19264477900	Llanquihue
ANP		1975			Alto		2.671,49	1054	4,06	26	0	8	0	26	100	2.128,84	3,88	9.630,64	51.126,13	4,3	Conguillio	116,6	Mocho - Choshuenco	22,49007435	Conguillio	121,65119160000	Mocho - Choshuenco
ANP		1975			Alto		2.030,30	1115	15,89	30	1	9	1	26	100	2.067,16	3,88	10.294,36	51.919,56	40,0	Conguillio	83,5	Mocho - Choshuenco	58,67824909	Conguillio	88,32790513270	Mocho - Choshuenco
ANP		1975			Alto		2.571,32	1585	5,48	44	0	9	1	36	0	1.662,73	1,08	12.290,15	63.317,70	57,7	Conguillio	72,8	Mocho - Choshuenco	72,33278926	Conguillio	78,23508098410	Mocho - Choshuenco
ANP		1975			Alto		937,78	1537	14,91	30	1	19	900	10	1	1.505,90	2,34	10.140,81	80.137,98	89,5	Conguillio	151,0	Alerce Costero	107,7901862	Conguillio	162,04244102800	Alerce Costero
ANP		1975			Alto		1.268,27	1364	6,47	26	0	17	0	20	0	2.005,79	3,5	13.899,40	55.752,11	312,6	Conguillio	91,6	Llanquihue	331,4577328	Conguillio	107,84463734300	Llanquihue
ANP		1975			Alto		521,62	1377	14,94	30	1	26	900	10	1	2.032,24	3,64	12.219,50	54.044,52	58,0	Conguillio	137,7	Mocho - Choshuenco	76,84774129	Conguillio	142,76967390300	Mocho - Choshuenco
ANP		1975			Alto		131,48	1374	17,42	30	1	17	0	10	1	1.551,89	2,15	12.243,71	76.404,40	108,8	Conguillio	83,5	Alerce Costero	128,1877534	Conguillio	93,06970595670	Alerce Costero
ANP		1975			Alto		1.439,24	1546	15,57	-9999	100	5	900	-9999	100	1.230,80	2,24	22.434,28	104.988,82	70,6	Conguillio	77,6	Mocho - Choshuenco	89,46812361	Conguillio	82,98698379050	Mocho - Choshuenco
ANP		1975			Alto		1.078,23	1378	16,25	30	1	73	900	10	1	2.032,24	3,64	11.682,49	53.573,16	119,3	Conguillio	122,1	Alerce Costero	138,5312316	Conguillio	134,69696045500	Alerce Costero
ANP		1975			Alto		652,82	86	17,98	33	0	5	900	24	0	1.350,68	6,43	26.561,46	61.835,84	283,1	Conguillio	74,5	Llanquihue	301,8738258	Conguillio	91,11170904750	Llanquihue
ANP		1975			Alto		748,87	988	6,8	30	1	34	900	20	0	1.729,76	3,87	11.535,70	92.320,94	22,9	Conguillio	139,4	Mocho - Choshuenco	39,88526661	Conguillio	144,26290927500	Mocho - Choshuenco
ANP		1975			Alto		4.488,93	1322	32,01	21	100	30	900	24	0	1.568,15	3,25	8.923,04	87.051,87	131,9	Conguillio	52,4	Alerce Costero	150,782985	Conguillio	62,91359051080	Alerce Costero
ANP		1975			Alto		908,86	1140	4,38	4	100	19	900	23	0	1.419,92	3,42	19.115,11	101.568,37	99,6	Conguillio	74,2	Mocho - Choshuenco	118,4373789	Conguillio	80,75372375920	Mocho - Choshuenco
ANP		1975			Alto		641,03	1264	12,68	30	1	8	0	10	1	2.032,24	3,64	11.938,48	54.096,21	34,6	Conguillio	178,1	Mocho - Choshuenco	48,86985509	Conguillio	182,94954643000	Mocho - Choshuenco
ANP		1975			Alto		877,18	1363	10,05	30	1	9	1	10	1	1.822,97	2,07	12.812,96	61.624,06	170,5	Conguillio	39,6	Mocho - Choshuenco	186,6775118	Conguillio	45,66255761980	Mocho - Choshuenco
ANP		1975			Alto		1.450,82	287	12,3	30	1	9	1	10	1	1.095,29	7,31	15.054,27	45.804,60	529,5	Conguillio	67,6	Chilo�	547,5653053	Conguillio	92,18057716130	Chilo�
ANP		1975			Alto		3.027,46	1480	12	30	1	9	1	10	1	1.706,81	3,72	9.875,46	90.006,78	119,5	Conguillio	3,7	Mocho - Choshuenco	135,6521029	Conguillio	9,73467305814	Mocho - Choshuenco
ANP		1975			Alto		354,88	369	1,07	30	1	34	900	10	1	1.456,87	6,29	10.946,41	12.310,68	167,7	Conguillio	43,9	Alerce Costero	186,3531647	Conguillio	58,84706084150	Alerce Costero
ANP		1975			Alto		820,65	1242	14,76	30	1	24	900	10	1	2.032,24	3,78	11.066,19	53.368,81	351,6	Conguillio	45,3	Alerce Andino	369,4662949	Conguillio	58,78842101450	Alerce Andino
ANP		1975			Alto		2.863,27	1311	5,44	4	100	74	900	10	1	1.499,82	3,43	17.158,93	99.613,88	217,6	Conguillio	67,5	Llanquihue	235,3407675	Conguillio	79,13205158010	Llanquihue
ANP		1975			Alto		665,45	1377	8,69	30	1	9	1	10	1	1.822,97	2,07	12.649,58	61.686,80	505,7	Conguillio	54,8	Chilo�	523,6170218	Conguillio	78,89773081950	Chilo�
ANP		1975			Alto		1.476,28	1090	9,21	26	0	65	900	20	0	1.962,35	2,79	14.216,07	59.298,93	585,9	Conguillio	120,3	Chilo�	604,3924137	Conguillio	142,22449497700	Chilo�
ANP		1975			Alto		1.411,15	1689	28,63	30	1	0	900	10	1	1.521,84	2,34	9.335,12	80.760,40	51,2	Conguillio	195,1	Mocho - Choshuenco	65,07902008	Conguillio	199,95802251700	Mocho - Choshuenco
ANP		1975			Alto		1.030,38	335	21,31	30	1	31	900	20	0	1.359,71	6,43	27.421,94	62.469,22	182,9	Conguillio	27,3	Alerce Costero	201,8442935	Conguillio	41,08989363550	Alerce Costero
ANP		1975			Alto		86	1158	24,31	30	1	28	900	10	1	2.037,27	3,64	12.306,04	54.767,03	506,6	Conguillio	13,6	Futaleuf�	522,4231454	Conguillio	22,51449744120	Futaleuf�
ANP		1975			Alto		4.956,04	1391	18,18	70	100	22	900	10	1	1.555,90	3,25	8.460,51	86.951,11	78,8	Conguillio	152,3	Mocho - Choshuenco	97,01133907	Conguillio	157,84762018500	Mocho - Choshuenco
ANP		1975			Alto		4.198,35	516	18,09	23	0	1	900	20	0	1.378,53	6,51	23.686,17	71.220,15	18,4	Conguillio	175,4	Mocho - Choshuenco	40,14562526	Conguillio	180,71961804300	Mocho - Choshuenco
ANP		1975			Alto		1.559,51	647	1,72	32	0	9	1	20	0	2.148,31	4,7	4.889,15	42.179,12	330,9	Conguillio	15,4	Hornopiren	346,7781685	Conguillio	29,46094831760	Hornopiren
ANP		1975			Alto		697,43	1284	7,54	30	1	0	900	10	1	1.822,97	2,37	13.010,09	60.912,95	129,8	Conguillio	255,1	Mocho - Choshuenco	144,6596003	Conguillio	259,99121256900	Mocho - Choshuenco
ANP		1975			Alto		4.981,60	1545	9,06	30	1	14	900	10	1	1.494,69	2,74	8.132,72	84.205,62	82,1	Conguillio	41,9	Mocho - Choshuenco	97,96066282	Conguillio	47,35159428050	Mocho - Choshuenco
ANP		1975			Alto		5.533,23	1541	22,01	21	100	9	1	20	0	1.555,90	2,95	8.171,43	86.407,56	70,4	Conguillio	194,7	Mocho - Choshuenco	85,05390497	Conguillio	199,62201540900	Mocho - Choshuenco
ANP		1975			Alto		5.467,26	1546	20,12	21	100	25	900	24	0	1.555,90	3,25	8.184,73	86.493,10	147,9	Conguillio	45,4	Alerce Costero	167,0092992	Conguillio	56,32955811150	Alerce Costero
ANP		1975			Alto		1.253,87	1048	10,83	26	0	5	900	20	0	1.726,77	3,87	10.925,00	92.301,08	125,6	Conguillio	90,7	Alerce Costero	145,3320007	Conguillio	102,67014934300	Alerce Costero
ANP		1975			Alto		5.393,59	1660	6,73	26	0	8	0	10	1	1.507,87	2,74	8.015,47	84.973,77	130,5	Conguillio	51,7	Alerce Costero	149,5219776	Conguillio	63,86507838230	Alerce Costero
ANP		1975			Alto		465,18	1359	15,13	30	1	74	900	10	1	1.753,18	2,07	12.175,86	62.098,56	490,4	Conguillio	3,5	Corcovado	506,5389721	Conguillio	36,61804639900	Corcovado
ANP		1975			Alto		2.455,70	136	17,93	26	0	0	900	19	0	1.366,78	6,45	24.521,98	67.158,19	119,7	Conguillio	227,4	Alerce Costero	134,1220454	Conguillio	233,69843324000	Mocho - Choshuenco
ANP		1975			Alto		6.326,88	217	5,57	33	0	76	900	23	0	1.335,27	7	8.244,46	6.118,85	288,2	Conguillio	16,9	Llanquihue	304,2655686	Conguillio	28,83446055960	Llanquihue
ANP		1975			Alto		80,84	972	12,81	26	0	13	900	24	0	2.028,43	3,05	14.964,67	58.072,51	92,7	Conguillio	199,4	Mocho - Choshuenco	107,3615372	Conguillio	204,41411826700	Mocho - Choshuenco
ANP		1975			Alto		5.195,12	1510	18,12	30	1	85	900	68	100	1.555,90	3,24	8.005,33	87.280,05	496,9	Conguillio	34,6	Chilo�	515,0982238	Conguillio	59,32893691080	Chilo�
ANP		1975			Alto		1.109,50	1085	25,35	30	1	2	900	20	0	1.723,58	3,87	11.104,04	92.971,28	47,2	Conguillio	137,3	Mocho - Choshuenco	65,74154229	Conguillio	142,16812861700	Mocho - Choshuenco
ANP		1975			Alto		1.458,89	406	14,02	21	100	10	900	20	0	1.373,64	6,44	25.435,82	64.842,99	244,9	Conguillio	46,4	Llanquihue	262,7699797	Conguillio	58,99411305000	Llanquihue
ANP		1975			Alto		2.937,88	333	1,51	26	0	5	900	23	0	1.426,30	6,42	5.760,44	7.300,46	87,1	Conguillio	158,3	Alerce Costero	104,9411385	Conguillio	166,61695287500	Mocho - Choshuenco
ANP		1975			Alto		224,66	1243	10,48	30	1	0	900	26	100	1.842,49	2,37	12.618,64	61.110,84	130,0	Conguillio	248,9	Mocho - Choshuenco	144,7749222	Conguillio	253,76996152900	Mocho - Choshuenco
ANP		1975			Alto		4.269,53	1528	10,35	30	1	11	900	26	100	1.635,69	3,36	8.492,87	89.104,43	45,8	Conguillio	85,6	Mocho - Choshuenco	64,80791831	Conguillio	90,47378891140	Mocho - Choshuenco
ANP		1975			Alto		1.739,53	101	6,8	30	1	0	900	-9999	100	1.412,62	6,72	23.185,86	77.545,12	42,9	Conguillio	180,2	Mocho - Choshuenco	62,24034506	Conguillio	185,63638621000	Mocho - Choshuenco
ANP		1975			Alto		1.948,91	210	25,07	33	0	9	1	-9999	100	1.413,76	6,72	23.113,80	77.219,90	273,8	Conguillio	76,0	Alerce Costero	292,6578462	Conguillio	93,73134707850	Alerce Costero
ANP		1975			Alto		892,11	1262	6,73	26	0	60	900	20	0	2.081,09	3,5	12.683,83	55.825,41	482,6	Conguillio	21,3	Futaleuf�	498,5522017	Conguillio	27,60538380880	Futaleuf�
ANP		1975			Alto		4.990,88	1639	7,83	30	1	34	900	20	0	1.507,87	3,16	7.460,85	85.695,81	185,2	Conguillio	48,3	Alerce Costero	203,7943182	Conguillio	61,73754054140	Alerce Costero
ANP		1975			Alto		3.525,95	1529	17,39	30	1	23	900	10	1	1.694,62	3,69	9.007,11	90.349,88	239,3	Conguillio	63,2	Alerce Costero	257,9306252	Conguillio	78,48326098670	Alerce Costero
ANP		1975			Alto		3.394,54	1461	23,49	21	100	31	900	10	1	1.694,62	3,69	9.092,79	90.492,76	233,0	Conguillio	69,1	Llanquihue	251,3912666	Conguillio	82,81098894720	Llanquihue
ANP		1975			Alto		3.224,92	654	3,11	30	1	56	900	26	100	2.217,31	4,7	4.401,19	44.452,00	287,4	Conguillio	0,8	Llanquihue	304,7437813	Conguillio	15,96118302980	Llanquihue
ANP		1975			Alto		657,6	1343	20,36	30	1	9	1	20	0	1.771,32	2,07	11.555,82	62.549,17	91,7	Conguillio	29,2	Mocho - Choshuenco	108,2812315	Conguillio	34,29594389490	Mocho - Choshuenco
ANP		1975			Alto		587,8	201	11,95	32	0	1	900	-9999	100	1.413,98	6,64	23.582,38	79.497,46	468,7	Conguillio	32,3	Chilo�	486,6207391	Conguillio	52,31877328410	Chilo�
ANP		1975			Alto		352,02	1081	3,63	4	100	0	900	23	0	1.362,88	3,16	18.895,22	102.368,21	106,7	Conguillio	226,6	Mocho - Choshuenco	121,4739788	Conguillio	231,45807316800	Mocho - Choshuenco
ANP		1975			Alto		2.166,37	479	12,77	30	1	0	900	19	0	1.378,07	6,27	24.504,80	65.642,96	76,9	Conguillio	216,2	Mocho - Choshuenco	91,25098835	Conguillio	221,09894694400	Mocho - Choshuenco
ANP		1975			Alto		1.161,14	268	6,06	23	0	0	900	19	0	1.015,53	8	9.294,18	39.976,49	108,3	Conguillio	218,7	Mocho - Choshuenco	122,7457248	Conguillio	223,76103915600	Mocho - Choshuenco
ANP		1975			Alto		231,22	1071	25,73	26	0	34	900	10	1	2.081,55	4,01	10.669,39	54.010,51	18,8	Conguillio	110,5	Mocho - Choshuenco	37,19059616	Conguillio	115,37163820400	Mocho - Choshuenco
ANP		1975			Alto		5.322,48	1562	16,42	26	0	5	900	23	0	1.590,15	3,24	7.623,93	87.810,33	217,4	Conguillio	58,4	Alerce Costero	235,9965073	Conguillio	70,07648593970	Alerce Costero
ANP		1975			Alto		4.412,11	1574	19	30	1	9	1	68	100	1.635,69	3,69	8.374,16	89.548,66	141,9	Conguillio	31,9	Mocho - Choshuenco	160,3093483	Conguillio	38,45329529210	Mocho - Choshuenco
ANP		1975			Alto		4.310,06	308	6,67	26	0	5	900	26	100	1.417,15	6,66	3.765,96	5.411,49	91,6	Conguillio	169,1	Alerce Costero	108,4852807	Conguillio	178,01419731000	Mocho - Choshuenco
ANP		1975			Alto		5.351,83	1573	20,18	30	1	21	100	10	1	1.590,15	3,24	7.576,34	87.857,75	471,3	Conguillio	5,9	Chilo�	489,6598372	Conguillio	29,94745593210	Chilo�
ANP		1975			Alto		1.983,78	323	22,56	33	0	4	0	20	0	1.079,23	7,31	14.723,80	45.190,57	1,6	Conguillio	147,6	Mocho - Choshuenco	11,43009756	Conguillio	152,65529406500	Mocho - Choshuenco
ANP		1975			Alto		5.399,76	1597	19,38	30	1	36	900	10	1	1.590,15	3,24	7.519,43	87.876,73	19,5	Conguillio	154,1	Mocho - Choshuenco	33,54072531	Conguillio	158,91006495900	Mocho - Choshuenco
ANP		1975			Alto		5.462,98	1645	8,71	21	100	74	900	23	0	1.590,15	3,24	7.283,32	87.734,88	234,5	Conguillio	47,9	Llanquihue	251,9594822	Conguillio	59,40776461250	Llanquihue
ANP		1975			Alto		1.744,00	1722	11,56	30	1	5	900	10	1	1.771,32	2,2	10.662,35	63.636,22	247,6	Conguillio	67,1	Alerce Costero	266,2329129	Conguillio	83,22622576720	Alerce Costero
ANP		1975			Alto		951,9	1461	7,13	26	0	21	100	10	1	1.558,98	2,38	8.533,38	80.364,12	484,8	Conguillio	5,1	Futaleuf�	500,5326797	Conguillio	11,90963008620	Futaleuf�
ANP		1975			Alto		2.849,33	1287	17,76	21	100	17	0	10	1	1.694,62	3,85	9.312,69	91.591,18	343,8	Conguillio	68,6	Chilo�	362,3026904	Conguillio	84,64313656200	Alerce Andino
ANP		1975			Alto		943,05	1623	12,63	26	0	35	0	10	1	1.771,32	2,38	11.195,57	62.666,60	83,9	Conguillio	51,4	Mocho - Choshuenco	102,690639	Conguillio	56,86430555120	Mocho - Choshuenco
ANP		1975			Alto		1.926,35	309	19,37	23	0	82	900	19	0	1.079,23	7,33	14.757,49	45.147,63	535,0	Conguillio	14,7	Corcovado	550,9561704	Conguillio	46,41014340210	Corcovado
ANP		1975			Alto		393,02	1317	15,38	30	1	5	900	20	0	1.543,29	2,38	8.816,90	79.725,24	84,5	Conguillio	146,0	Alerce Costero	103,2333136	Conguillio	154,22436609300	Mocho - Choshuenco
ANP		1975			Alto		432,28	1086	1,91	33	0	9	1	10	1	1.913,13	3,03	12.945,40	60.123,92	477,8	Conguillio	11,0	Corcovado	493,9768147	Conguillio	44,79951054320	Corcovado
ANP		1975			Alto		4.655,35	704	10,16	30	1	74	900	10	1	2.245,55	4,62	4.070,86	45.983,18	58,7	Conguillio	64,7	Mocho - Choshuenco	76,93507565	Conguillio	69,54877970220	Mocho - Choshuenco
ANP		1975			Alto		552,36	1106	10,2	30	1	21	100	26	100	2.081,55	4,01	10.454,55	54.199,08	397,4	Conguillio	18,3	Chilo�	415,7293879	Conguillio	47,20164643350	Chilo�
ANP		1975			Alto		378,67	852	0,75	26	0	42	100	24	0	1.696,05	4,02	12.783,54	96.222,29	307,0	Conguillio	14,1	Llanquihue	323,098963	Conguillio	28,03456594040	Alerce Andino
ANP		1975			Alto		1.390,03	1249	18,33	26	0	17	0	20	0	2.081,09	3,71	12.154,27	56.021,23	300,8	Conguillio	0,0	Alerce Andino	317,7696403	Conguillio	8,93078300595	Llanquihue
ANP		1975			Alto		88,2	977	22,2	30	1	24	900	10	1	2.126,86	4,01	9.726,52	53.493,54	341,6	Conguillio	59,7	Alerce Andino	359,8511192	Conguillio	70,84802761620	Alerce Andino
ANP		1975			Alto		795,41	1190	23,28	2	100	25	900	-9999	100	1.311,15	3,12	19.519,93	103.570,33	29,2	Conguillio	166,0	Mocho - Choshuenco	43,96431291	Conguillio	170,89317742200	Mocho - Choshuenco
ANP		1975			Alto		338,22	89	12,69	21	100	6	900	26	100	1.000,00	7,89	8.541,81	39.015,67	106,3	Conguillio	79,0	Alerce Costero	125,0043723	Conguillio	86,26628236910	Mocho - Choshuenco
ANP		1975			Alto		796,76	1132	6,46	21	100	7	900	26	100	2.081,55	3,85	10.544,14	54.414,01	430,4	Conguillio	12,2	Chilo�	448,7334638	Conguillio	16,35407698170	Chilo�
ANP		1975			Alto		2.617,53	1641	10,4	30	1	24	900	10	1	1.543,20	2,65	7.298,97	82.134,26	288,5	Conguillio	47,7	Llanquihue	306,8545521	Conguillio	64,18744057720	Llanquihue
ANP		1975			Alto		2.840,32	715	8,65	23	0	0	900	19	0	1.373,64	6,27	24.040,31	64.487,05	34,2	Conguillio	181,2	Mocho - Choshuenco	55,35231516	Conguillio	186,62172935500	Mocho - Choshuenco
ANP		1975			Alto		3.408,74	651	16,17	30	1	9	1	19	0	1.376,28	6,23	27.330,60	59.457,53	324,6	Conguillio	7,4	Alerce Andino	340,9968166	Conguillio	19,21880191760	Alerce Andino
ANP		1975			Alto		2.418,72	1004	28,58	26	0	9	1	10	1	1.734,17	4,08	10.294,11	93.602,68	580,3	Conguillio	114,5	Chilo�	598,7419395	Conguillio	136,82411473700	Chilo�
ANP		1975			Alto		5.209,90	1463	25,19	26	0	2	900	23	0	1.618,00	3,36	7.304,03	89.566,58	28,4	Conguillio	110,7	Mocho - Choshuenco	47,87272021	Conguillio	115,55946656600	Mocho - Choshuenco
ANP		1975			Alto		1.721,17	1550	14,2	30	1	9	1	10	1	1.771,32	2,2	10.423,07	63.295,27	155,4	Conguillio	25,6	Mocho - Choshuenco	171,5050941	Conguillio	32,00926015780	Mocho - Choshuenco
ANP		1975			Alto		1.409,56	508	11,02	26	0	9	1	-9999	100	1.421,58	6,57	21.412,05	74.773,94	467,7	Conguillio	31,8	Chilo�	485,6288205	Conguillio	51,69804444560	Chilo�
ANP		1975			Alto		4.268,36	715	6,47	21	100	0	900	10	1	1.325,32	6,51	24.199,31	54.126,89	29,4	Conguillio	160,4	Mocho - Choshuenco	45,26425153	Conguillio	165,88529021300	Mocho - Choshuenco
ANP		1975			Alto		4.262,35	718	9,05	26	0	73	900	10	1	1.325,32	6,51	24.169,34	54.097,68	380,6	Conguillio	37,4	Chilo�	399,304466	Conguillio	69,41824636860	Chilo�
ANP		1975			Alto		5.432,43	1476	11,98	30	1	9	1	68	100	1.599,27	3,47	6.741,13	89.095,98	328,0	Conguillio	7,3	Alerce Andino	344,5902304	Conguillio	18,27014693200	Alerce Andino
ANP		1975			Alto		1.199,23	1097	12,44	4	100	19	900	23	0	1.540,14	3,72	16.171,61	100.524,49	163,5	Conguillio	34,4	Alerce Costero	182,4219252	Conguillio	49,54452333860	Alerce Costero
ANP		1975			Alto		787,48	146	12,18	26	0	17	0	-9999	100	1.415,11	6,89	22.645,87	79.964,25	305,2	Conguillio	27,3	Llanquihue	323,0942831	Conguillio	43,16273849710	Llanquihue
ANP		1975			Alto		3.042,72	149	24,9	30	1	74	900	-9999	100	1.421,90	6,58	21.561,68	76.819,47	43,1	Conguillio	78,3	Mocho - Choshuenco	59,24178217	Conguillio	83,47867295370	Mocho - Choshuenco
ANP		1975			Alto		47,24	1611	1,72	-9999	100	5	900	-9999	100	946,12	1,38	31.591,73	116.059,43	80,3	Conguillio	145,1	Mocho - Choshuenco	99,16922857	Conguillio	150,82990452900	Mocho - Choshuenco
ANP		1975			Alto		5.895,76	219	13,07	26	0	74	900	19	0	1.335,34	7	7.463,65	5.171,73	55,0	Conguillio	70,5	Mocho - Choshuenco	73,65414623	Conguillio	75,36584703340	Mocho - Choshuenco
ANP		1975			Alto		1.403,03	1504	37,68	2	100	32	900	-9999	100	1.299,04	3,12	19.326,60	103.936,39	291,4	Conguillio	37,9	Llanquihue	309,6332323	Conguillio	54,23141080360	Llanquihue
ANP		1975			Alto		4.487,27	168	6,06	23	0	56	900	19	0	1.275,46	6,95	14.972,14	13.174,98	288,5	Conguillio	0,4	Llanquihue	305,882773	Conguillio	16,90954345430	Llanquihue
ANP		1975			Alto		563,64	1558	16,25	-9999	100	24	900	-9999	100	961,36	1,38	30.544,34	115.134,12	204,5	Conguillio	64,4	Alerce Costero	222,8435655	Conguillio	75,76812622220	Alerce Costero
ANP		1975			Alto		3.874,45	591	22,38	30	1	9	1	23	0	1.392,59	5,99	22.955,96	64.407,31	494,7	Conguillio	11,0	Futaleuf�	510,5666918	Conguillio	18,26415708270	Futaleuf�
ANP		1975			Alto		1.449,56	119	14,98	33	0	9	1	19	0	1.123,63	7,8	4.369,07	25.220,46	320,1	Conguillio	88,5	Llanquihue	338,9366394	Conguillio	104,75589447800	Llanquihue
ANP		1975			Alto		3.833,86	1538	14,59	26	0	8	0	36	0	1.680,95	1,97	8.684,56	65.685,25	95,4	Conguillio	79,6	Mocho - Choshuenco	114,0972546	Conguillio	86,05757195500	Mocho - Choshuenco
ANP		1975			Alto		1.830,29	1414	15,24	30	1	21	100	10	1	1.877,97	2,71	10.647,48	62.484,23	412,2	Conguillio	17,0	Chilo�	430,487913	Conguillio	35,32059649130	Chilo�
ANP		1975			Alto		2.565,57	1598	14,1	21	100	20	900	26	100	1.809,28	2,48	9.595,77	63.936,27	284,5	Conguillio	62,9	Llanquihue	303,0880417	Conguillio	79,47121823780	Llanquihue
ANP		1975			Alto		4.557,28	1541	7,43	33	0	9	1	23	0	1.680,95	1,89	8.277,80	66.437,94	452,4	Conguillio	40,4	Corcovado	468,4374927	Conguillio	55,44996271620	Futaleuf�
ANP		1975			Alto		1.264,47	1445	9,43	30	1	4	0	10	1	1.558,98	2,53	6.801,68	81.648,14	162,3	Conguillio	28,9	Alerce Costero	181,1117518	Conguillio	40,05359231240	Alerce Costero
ANP		1975			Alto		2.880,38	914	19,6	33	0	20	900	23	0	1.734,17	4,16	9.775,72	93.986,32	345,8	Conguillio	57,0	Alerce Andino	363,9774519	Conguillio	68,89572103750	Alerce Andino
ANP		1975			Alto		1.688,97	469	23,83	26	0	9	1	-9999	100	1.415,11	6,6	21.811,68	78.827,08	105,5	Conguillio	16,3	Mocho - Choshuenco	122,6002775	Conguillio	21,23550365470	Mocho - Choshuenco
ANP		1975			Alto		4.462,67	521	3,02	30	1	9	1	20	0	1.389,99	6,06	26.623,47	58.943,20	343,4	Conguillio	11,8	Hornopiren	359,2882953	Conguillio	21,73140805880	Hornopiren
ANP		1975			Alto		1.469,14	1623	6,38	26	0	10	900	10	1	1.543,20	2,86	6.472,15	82.190,42	132,4	Conguillio	49,8	Alerce Costero	151,4139155	Conguillio	62,01695949210	Alerce Costero
ANP		1975			Alto		3.689,74	1083	12,91	26	0	61	900	10	1	1.718,19	4,05	8.857,56	92.952,61	214,0	Conguillio	21,6	Alerce Costero	233,0347072	Conguillio	36,45669771130	Alerce Costero
ANP		1975			Alto		5.468,87	219	17,61	26	0	17	0	20	0	1.335,34	7	7.522,47	5.141,64	495,4	Conguillio	19,0	Futaleuf�	511,3557385	Conguillio	26,62926953470	Futaleuf�
ANP		1975			Alto		1.608,36	427	34,55	30	1	74	900	-9999	100	1.415,11	6,6	21.828,87	79.038,59	301,6	Conguillio	0,6	Alerce Andino	318,4655348	Conguillio	9,66812910199	Llanquihue
ANP		1975			Alto		3.656,46	356	27,59	30	1	60	900	-9999	100	1.422,27	6,58	20.767,74	75.969,69	527,3	Conguillio	25,0	Futaleuf�	543,0590451	Conguillio	33,10381765380	Futaleuf�
ANP		1975			Alto		308,07	1007	15,8	4	100	76	900	20	0	1.467,21	3,63	17.222,67	102.082,91	328,6	Conguillio	26,8	Hornopiren	344,3750193	Conguillio	40,51279075730	Hornopiren
ANP		1975			Alto		244,22	1346	22,26	33	0	9	1	23	0	1.548,38	2,45	7.640,29	80.174,11	196,8	Conguillio	20,4	Alerce Costero	215,8016731	Conguillio	29,67301224090	Alerce Costero
ANP		1975			Alto		462,92	813	2,9	26	0	24	900	26	100	2.245,87	4,37	6.333,37	50.933,94	282,3	Conguillio	70,7	Llanquihue	300,9927456	Conguillio	87,28636540050	Llanquihue
ANP		1975			Alto		20,36	45	8,71	30	1	22	900	10	1	1.036,09	7,69	12.326,76	42.125,79	82,1	Conguillio	205,2	Mocho - Choshuenco	96,8364166	Conguillio	210,09608115200	Mocho - Choshuenco
ANP		1975			Alto		1.614,69	1552	12,96	30	1	25	900	10	1	1.544,30	2,19	8.715,94	78.847,07	95,5	Conguillio	153,9	Alerce Costero	113,5726517	Conguillio	165,17312414300	Alerce Costero
ANP		1975			Alto		716,28	1667	6,99	-9999	100	5	900	-9999	100	959,79	1,42	29.504,91	114.407,97	91,4	Conguillio	142,9	Alerce Costero	110,1300281	Conguillio	154,01421313100	Alerce Costero
ANP		1975			Alto		1.963,67	1599	16,75	44	0	9	1	36	0	1.619,08	2,97	5.338,48	83.818,64	391,0	Conguillio	28,9	Hornopiren	407,5520783	Conguillio	46,47701802740	Hornopiren
ANP		1975			Alto		2.472,36	1003	13,33	26	0	2	900	10	1	1.734,17	4,16	9.690,57	94.375,63	206,9	Conguillio	68,0	Alerce Costero	225,0911962	Conguillio	79,24319108550	Alerce Costero
ANP		1975			Alto		786,36	894	6,06	26	0	12	900	19	0	2.220,75	4,31	8.127,20	52.891,17	80,6	Conguillio	95,4	Mocho - Choshuenco	100,0525408	Conguillio	101,41964064300	Mocho - Choshuenco
ANP		1975			Alto		798,44	1409	17,04	30	1	27	900	23	0	1.617,99	2,53	6.249,16	81.995,99	51,8	Conguillio	100,4	Mocho - Choshuenco	71,16992925	Conguillio	105,31640481400	Mocho - Choshuenco
ANP		1975			Alto		1.395,78	1457	26,97	30	1	9	1	26	100	1.617,99	2,86	5.725,01	82.872,36	196,2	Conguillio	68,1	Mocho - Choshuenco	213,868314	Conguillio	73,40098421840	Mocho - Choshuenco
ANP		1975			Alto		1.925,92	1540	21,96	2	100	34	900	-9999	100	1.299,04	3,28	18.980,83	104.099,40	289,6	Conguillio	33,6	Llanquihue	307,6986123	Conguillio	50,03372020260	Llanquihue
ANP		1975			Alto		3.552,63	1783	5,81	-9999	100	42	100	-9999	100	1.045,72	1,49	26.231,80	111.276,71	195,1	Conguillio	65,4	Mocho - Choshuenco	212,5184685	Conguillio	70,91985243420	Mocho - Choshuenco
ANP		1975			Alto		3.509,74	472	16,25	30	1	0	900	-9999	100	1.434,99	6,44	20.205,12	75.308,30	134,4	Conguillio	251,7	Mocho - Choshuenco	149,1381993	Conguillio	256,62843138600	Mocho - Choshuenco
ANP		1975			Alto		4.365,44	495	11,35	23	0	19	900	19	0	1.404,60	5,93	24.032,02	61.027,23	123,2	Conguillio	178,5	Alerce Costero	139,5683973	Conguillio	191,40663543600	Alerce Costero
ANP		1975			Alto		4.993,88	1282	19,29	21	100	26	900	10	1	1.643,48	3,74	6.094,93	90.164,44	180,5	Conguillio	7,8	Alerce Costero	199,3950651	Conguillio	15,10830922680	Alerce Costero
ANP		1975			Alto		3.602,12	1007	7,83	21	100	2	900	10	1	1.724,76	4,05	8.576,09	93.307,18	363,2	Conguillio	49,2	Chilo�	381,7299022	Conguillio	80,92371454980	Chilo�
ANP		1975			Alto		3.151,71	1578	6,93	30	1	9	1	26	100	1.809,28	2,48	9.185,10	63.986,31	101,7	Conguillio	20,1	Mocho - Choshuenco	118,9039309	Conguillio	25,02845518570	Mocho - Choshuenco
ANP		1975			Alto		4.467,06	1126	18,8	30	1	34	900	20	0	1.684,57	3,94	7.476,03	92.051,29	220,6	Conguillio	61,7	Llanquihue	238,0398342	Conguillio	73,14177929280	Llanquihue
ANP		1975			Alto		1.188,78	1425	17,29	30	1	9	1	26	100	1.617,99	2,89	5.571,66	82.893,31	481,7	Conguillio	26,4	Chilo�	499,8305887	Conguillio	49,99898179080	Chilo�
ANP		1975			Alto		2.004,83	1503	18,87	2	100	0	900	-9999	100	1.299,04	3,28	18.750,07	103.988,46	109,6	Conguillio	224,7	Mocho - Choshuenco	124,2030452	Conguillio	229,55145571600	Mocho - Choshuenco
ANP		1975			Alto		41,44	406	7,01	32	0	84	900	10	1	1.748,22	5,67	11.561,29	31.235,16	105,8	Conguillio	16,1	Mocho - Choshuenco	122,0184635	Conguillio	21,55287664260	Mocho - Choshuenco
ANP		1975			Alto		5.393,63	422	6,93	21	100	5	900	19	0	1.424,20	6,15	20.522,34	66.962,14	124,8	Conguillio	115,3	Alerce Costero	144,0761023	Conguillio	128,23649911900	Alerce Costero
ANP		1975			Alto		810,8	893	11,8	21	100	24	900	23	0	2.252,94	4,16	9.061,64	54.024,31	232,3	Conguillio	30,8	Alerce Costero	251,3129447	Conguillio	48,41021179930	Alerce Costero
ANP		1975			Alto		59,67	324	1,39	30	1	0	900	10	1	1.519,67	6	17.573,28	19.825,50	81,0	Conguillio	218,0	Mocho - Choshuenco	95,55524911	Conguillio	222,89217084900	Mocho - Choshuenco
ANP		1975			Alto		4.717,35	1249	9,02	21	100	23	900	20	0	1.643,48	3,74	6.078,59	90.432,92	53,5	Conguillio	159,6	Mocho - Choshuenco	68,97079967	Conguillio	164,49103861900	Mocho - Choshuenco
ANP		1975			Alto		741,26	1021	11,33	4	100	0	900	36	0	1.617,58	4,17	13.541,38	98.808,39	46,1	Conguillio	172,1	Mocho - Choshuenco	62,53270887	Conguillio	177,55916927200	Mocho - Choshuenco
ANP		1975			Alto		1.895,41	393	18,7	30	1	24	900	19	0	1.059,54	7,32	14.244,04	43.821,81	36,6	Conguillio	134,6	Mocho - Choshuenco	55,20022872	Conguillio	139,54902077600	Mocho - Choshuenco
ANP		1975			Alto		4.948,65	680	5,15	30	1	34	900	10	1	1.425,63	5,99	21.988,01	63.540,81	440,3	Conguillio	17,7	Chilo�	458,5279433	Conguillio	25,48286118350	Chilo�
ANP		1975			Alto		2.817,72	1452	5,88	30	1	9	1	20	0	1.877,97	2,71	9.614,86	63.252,37	57,5	Conguillio	72,9	Mocho - Choshuenco	76,43745116	Conguillio	77,81841087280	Mocho - Choshuenco
ANP		1975			Alto		4.056,96	287	17,37	32	0	10	900	-9999	100	1.434,99	6,5	19.897,46	75.434,94	449,0	Conguillio	28,9	Chilo�	466,9963209	Conguillio	43,92061313890	Chilo�
ANP		1975			Alto		2.030,56	1364	7,86	30	1	10	900	10	1	1.894,91	3,04	10.232,48	62.343,46	216,1	Conguillio	72,0	Llanquihue	234,1124761	Conguillio	83,59025316230	Llanquihue
ANP		1975			Alto		2.860,55	1453	3,84	30	1	22	900	26	100	1.894,91	2,71	9.551,09	63.249,74	34,1	Conguillio	176,0	Mocho - Choshuenco	48,66877719	Conguillio	180,85722423700	Mocho - Choshuenco
ANP		1975			Alto		4.378,65	1344	11,98	30	1	14	900	10	1	1.716,76	2,28	7.771,48	65.826,19	56,9	Conguillio	116,7	Mocho - Choshuenco	76,58745415	Conguillio	121,93129989600	Mocho - Choshuenco
ANP		1975			Alto		2.035,34	642	12,19	30	1	9	1	20	0	1.444,36	6,33	19.437,56	73.149,05	78,0	Conguillio	43,8	Mocho - Choshuenco	94,10890002	Conguillio	49,15698968160	Mocho - Choshuenco
ANP		1975			Alto		4.957,23	701	5,64	30	1	7	900	26	100	1.430,02	5,99	22.065,92	63.093,90	52,4	Conguillio	68,5	Mocho - Choshuenco	69,17565229	Conguillio	73,52588779080	Mocho - Choshuenco
ANP		1975			Alto		5.118,53	681	7,21	26	0	4	0	19	0	1.430,02	5,99	21.889,02	63.138,21	278,9	Conguillio	52,8	Llanquihue	297,3955811	Conguillio	69,38191314340	Llanquihue
ANP		1975			Alto		5.463,92	672	5,4	21	100	9	1	10	1	1.425,63	5,94	21.318,04	64.003,47	405,2	Conguillio	32,8	Chilo�	423,3228714	Conguillio	49,55355214600	Chilo�
ANP		1975			Alto		5.089,45	668	17,69	26	0	9	1	23	0	1.431,97	5,9	23.847,72	60.185,38	4,0	Conguillio	143,5	Mocho - Choshuenco	15,45443816	Conguillio	148,47979945500	Mocho - Choshuenco
ANP		1975			Alto		3.865,23	1048	10,31	26	0	2	900	20	0	1.724,76	3,99	7.265,40	92.448,91	47,8	Conguillio	185,9	Mocho - Choshuenco	62,53344298	Conguillio	190,73320106700	Mocho - Choshuenco
ANP		1975			Alto		3.359,09	637	13,52	26	0	74	900	-9999	100	1.439,49	6,42	19.366,13	74.265,79	215,2	Conguillio	66,4	Llanquihue	232,517085	Conguillio	77,69830274390	Llanquihue
ANP		1975			Alto		2.426,36	903	10,68	30	1	60	900	26	100	2.246,19	4,66	3.957,64	49.021,55	163,9	Conguillio	32,4	Mocho - Choshuenco	180,5195235	Conguillio	38,00022755340	Mocho - Choshuenco
ANP		1975			Alto		1.901,16	620	9,63	33	0	13	900	19	0	1.444,36	6,33	19.151,02	72.801,56	121,2	Conguillio	67,6	Alerce Costero	140,0901165	Conguillio	76,72929525910	Alerce Costero
ANP		1975			Alto		703,1	1403	21,28	26	0	0	900	20	0	1.617,99	2,89	4.907,77	83.349,21	48,9	Conguillio	201,3	Mocho - Choshuenco	70,74407209	Conguillio	206,64347331500	Mocho - Choshuenco
ANP		1975			Alto		3.591,39	1537	4,86	30	1	74	900	20	0	1.843,27	2,71	8.852,69	63.966,91	292,4	Conguillio	23,2	Llanquihue	310,3279988	Conguillio	39,42633450190	Llanquihue
ANP		1975			Alto		5.840,80	539	14,92	30	1	19	900	10	1	1.415,28	5,67	25.364,75	58.112,54	175,8	Conguillio	19,6	Alerce Costero	194,7822867	Conguillio	34,63325331570	Alerce Costero
ANP		1975			Alto		497,1	1468	27,32	21	100	8	0	10	1	1.576,53	1,96	8.369,73	75.201,75	286,3	Conguillio	82,7	Llanquihue	305,0937383	Conguillio	99,29470794260	Llanquihue
ANP		1975			Alto		4.364,69	1300	6,63	30	1	5	900	10	1	1.778,07	2,28	7.806,29	65.434,93	115,2	Conguillio	142,7	Alerce Costero	133,7308095	Conguillio	155,26278293000	Alerce Costero
ANP		1975			Alto		1.358,01	378	16,18	26	0	8	0	19	0	1.034,27	7,5	13.427,05	42.706,10	120,5	Conguillio	179,2	Alerce Costero	136,8613022	Conguillio	191,86544005700	Alerce Costero
ANP		1975			Alto		88,19	780	17,97	30	1	9	1	10	1	2.213,85	4,31	9.680,88	54.944,81	1,0	Conguillio	120,9	Mocho - Choshuenco	17,94763098	Conguillio	125,93366846800	Mocho - Choshuenco
ANP		1975			Alto		1.101,86	1314	7,36	30	1	9	1	20	0	1.619,08	3,21	4.089,84	84.708,74	23,1	Conguillio	169,8	Mocho - Choshuenco	43,55810393	Conguillio	175,22847527400	Mocho - Choshuenco
ANP		1975			Alto		6.147,30	483	18,78	30	1	0	900	19	0	1.397,60	5,67	25.600,54	57.567,35	60,4	Conguillio	205,2	Mocho - Choshuenco	74,7056734	Conguillio	210,04678697900	Mocho - Choshuenco
ANP		1975			Alto		4.418,68	1322	21,07	26	0	5	900	10	1	1.778,07	2,48	7.799,04	65.329,58	16,2	Conguillio	160,4	Mocho - Choshuenco	30,9307024	Conguillio	165,29640208600	Mocho - Choshuenco
ANP		1975			Alto		3.060,23	1621	13,69	-9999	100	24	900	-9999	100	1.046,34	1,65	25.336,43	110.867,51	370,6	Conguillio	44,1	Chilo�	388,960301	Conguillio	74,18995707030	Chilo�
ANP		1975			Alto		983,43	1292	6,85	30	1	13	900	10	1	1.619,08	3,21	3.970,17	84.825,61	90,8	Conguillio	194,5	Mocho - Choshuenco	105,71589	Conguillio	199,59053253300	Mocho - Choshuenco
ANP		1975			Alto		3.489,90	1088	23,74	30	1	5	900	10	1	1.684,57	3,99	6.720,73	92.213,51	64,0	Conguillio	181,0	Mocho - Choshuenco	78,32938283	Conguillio	185,92913298800	Mocho - Choshuenco
ANP		1975			Alto		5.976,05	1500	21,87	30	1	0	900	26	100	1.663,75	2,19	5.864,23	69.628,39	137,9	Conguillio	159,0	Alerce Costero	155,6278152	Conguillio	173,13545090600	Alerce Costero
ANP		1975			Alto		1.073,78	1146	6,67	26	0	11	900	26	100	2.054,13	3,53	11.719,89	60.165,10	429,8	Conguillio	38,2	Chilo�	447,745241	Conguillio	45,75089495670	Chilo�
ANP		1975			Alto		2.854,97	1407	9,63	30	1	9	1	10	1	1.894,91	2,99	9.343,03	62.997,12	564,0	Conguillio	33,2	Corcovado	579,8690284	Conguillio	70,42214510130	Corcovado
ANP		1975			Alto		4.586,37	1287	8,11	33	0	2	900	20	0	1.778,07	2,78	7.026,88	66.293,28	316,4	Conguillio	52,5	Llanquihue	334,765562	Conguillio	67,13710675940	Alerce Andino
ANP		1975			Alto		1.103,87	233	12,3	33	0	17	0	10	1	1.027,17	7,64	12.280,13	41.324,46	467,3	Conguillio	23,4	Corcovado	483,4113767	Conguillio	52,43840424810	Futaleuf�
ANP		1975			Alto		5.258,34	1362	6,02	30	1	9	1	10	1	1.715,01	2,23	5.847,03	68.658,87	485,6	Conguillio	6,2	Futaleuf�	501,4301986	Conguillio	12,88170036380	Futaleuf�
ANP		1975			Alto		71,07	867	10,78	26	0	19	900	23	0	1.723,31	4,48	11.341,98	97.349,11	173,4	Conguillio	24,6	Alerce Costero	192,3233159	Conguillio	39,65910234100	Alerce Costero
ANP		1975			Alto		1.448,70	580	11,77	30	1	9	1	10	1	1.444,36	6,33	18.486,57	72.373,14	553,2	Conguillio	12,3	Corcovado	569,1684576	Conguillio	49,26121186530	Corcovado
ANP		1975			Alto		3.278,48	120	19,79	26	0	25	900	-9999	100	1.398,03	7,06	20.690,61	79.570,45	299,0	Conguillio	26,3	Llanquihue	316,995616	Conguillio	42,58416181960	Llanquihue
ANP		1975			Alto		97,82	427	5,48	30	1	9	1	36	0	1.850,52	5,47	8.342,95	34.478,63	177,7	Conguillio	46,8	Mocho - Choshuenco	193,7893856	Conguillio	52,79641017310	Mocho - Choshuenco
ANP		1975			Alto		4.802,79	133	3,95	33	0	9	1	23	0	1.017,53	8	3.880,31	31.107,44	294,9	Conguillio	89,4	Alerce Costero	313,8987657	Conguillio	106,69768838400	Alerce Costero
ANP		1975			Alto		1.009,81	1119	10,18	30	1	76	900	26	100	2.099,87	3,86	12.062,60	59.677,03	178,0	Conguillio	50,1	Mocho - Choshuenco	193,8539465	Conguillio	56,47996869910	Mocho - Choshuenco
ANP		1975			Alto		4.290,69	1227	13,92	30	1	2	900	10	1	1.778,07	2,78	7.168,11	65.751,44	120,6	Conguillio	120,2	Alerce Costero	139,8541512	Conguillio	132,89196591300	Alerce Costero
ANP		1975			Alto		333,6	1180	18,92	30	1	5	900	68	100	1.662,88	3,22	3.234,40	85.610,98	192,5	Conguillio	45,3	Alerce Costero	211,1112016	Conguillio	57,72386855580	Alerce Costero
ANP		1975			Alto		4.519,45	626	6,38	30	1	9	1	-9999	100	1.453,05	6,5	18.762,23	75.057,29	182,8	Conguillio	51,3	Mocho - Choshuenco	199,4158837	Conguillio	56,91018862330	Mocho - Choshuenco
ANP		1975			Alto		1.180,49	212	8,25	33	0	20	900	19	0	1.027,17	7,64	12.310,68	41.203,98	237,5	Conguillio	40,1	Alerce Costero	256,4137698	Conguillio	57,54736349760	Alerce Costero
ANP		1975			Alto		3.189,96	1001	13,71	30	1	9	1	10	1	1.723,84	3,82	5.651,09	91.526,43	468,3	Conguillio	22,9	Corcovado	484,3577872	Conguillio	51,15842791300	Futaleuf�
ANP		1975			Alto		1.587,62	1129	6,85	30	1	54	900	26	100	2.054,13	3,53	11.305,57	60.454,91	342,5	Conguillio	69,8	Chilo�	361,1021911	Conguillio	91,31278205970	Alerce Andino
ANP		1975			Alto		3.330,12	1297	32	21	100	24	900	26	100	1.680,37	3,62	3.997,27	89.681,54	92,0	Conguillio	73,4	Mocho - Choshuenco	110,8744704	Conguillio	79,74026746290	Mocho - Choshuenco
ANP		1975			Alto		3.415,33	1030	18,43	21	100	76	900	10	1	1.682,57	3,82	4.862,97	90.813,69	554,4	Conguillio	37,4	Corcovado	570,1867251	Conguillio	59,84061667890	Futaleuf�
ANP		1975			Alto		4.764,04	1722	31,5	30	1	20	900	10	1	1.619,77	2,28	5.340,27	71.561,27	194,3	Conguillio	68,4	Mocho - Choshuenco	212,2051625	Conguillio	73,55274595560	Mocho - Choshuenco
ANP		1975			Alto		3.875,78	360	22,84	30	1	17	0	-9999	100	1.425,72	6,78	19.737,17	78.326,33	477,9	Conguillio	8,6	Corcovado	494,3420047	Conguillio	43,70296994000	Corcovado
ANP		1975			Alto		2.735,42	1005	15,38	30	1	17	0	10	1	1.723,84	3,99	5.814,28	92.035,28	66,0	Conguillio	84,9	Mocho - Choshuenco	84,67371082	Conguillio	90,22346644650	Mocho - Choshuenco
ANP		1975			Alto		3.817,32	103	5,39	32	0	11	900	-9999	100	1.401,49	7,06	20.210,06	79.309,47	346,0	Conguillio	67,9	Chilo�	364,6586393	Conguillio	100,18253408000	Chilo�
ANP		1975			Alto		4.687,37	1299	3,39	30	1	20	900	10	1	1.715,01	2,23	5.298,94	68.816,97	52,3	Conguillio	68,9	Mocho - Choshuenco	68,56253214	Conguillio	74,02866356180	Mocho - Choshuenco
ANP		1975			Alto		4.032,41	1196	17,78	30	1	31	900	10	1	1.843,27	2,88	7.474,00	64.950,43	192,2	Conguillio	67,7	Mocho - Choshuenco	210,1852236	Conguillio	72,63042773650	Mocho - Choshuenco
ANP		1975			Alto		1.414,17	1641	2,16	44	0	9	1	36	0	1.567,52	2,31	9.184,38	78.196,04	239,3	Conguillio	43,3	Llanquihue	256,005285	Conguillio	53,31373954220	Llanquihue
ANP		1975			Alto		771,45	974	25,27	30	1	9	1	10	1	2.115,22	4,06	12.882,02	58.650,02	206,5	Conguillio	75,0	Mocho - Choshuenco	223,18717	Conguillio	80,62792392860	Mocho - Choshuenco
ANP		1975			Alto		4.909,02	1471	13,07	30	1	74	900	10	1	1.663,75	2,19	4.874,45	69.757,05	275,6	Conguillio	13,7	Llanquihue	293,1859956	Conguillio	28,79416282450	Llanquihue
ANP		1975			Alto		4.045,36	1216	6,18	30	1	9	1	10	1	1.934,06	2,88	7.764,16	64.421,67	212,1	Conguillio	12,8	Alerce Costero	230,9638925	Conguillio	20,43064338770	Alerce Costero
ANP		1975			Alto		336,38	485	2,7	21	100	34	900	26	100	1.956,64	4,82	3.804,29	39.092,36	68,8	Conguillio	115,4	Mocho - Choshuenco	88,56132643	Conguillio	121,05294327100	Mocho - Choshuenco
ANP		1975			Alto		2.675,49	1693	6,89	-9999	100	23	900	-9999	100	1.213,13	3,05	19.583,61	105.905,54	320,1	Conguillio	3,1	Alerce Andino	337,2716651	Conguillio	13,36392356730	Alerce Andino
ANP		1975			Alto		52,49	1233	10,01	30	1	7	900	10	1	1.606,31	2,27	7.747,43	76.507,26	401,6	Conguillio	42,1	Hornopiren	417,6631158	Conguillio	55,11852127100	Hornopiren
ANP		1975			Alto		4.326,48	197	26,55	32	0	28	900	-9999	100	1.401,49	6,99	19.759,03	79.065,59	435,8	Conguillio	59,7	Corcovado	453,0700194	Conguillio	87,29186737080	Chilo�
ANP		1975			Alto		4.698,99	498	8,9	26	0	17	0	-9999	100	1.433,67	6,5	18.734,79	76.936,84	327,1	Conguillio	86,5	Llanquihue	345,8673531	Conguillio	101,73826917000	Alerce Andino
ANP		1975			Alto		3.541,38	1113	3,32	26	0	9	1	20	0	1.934,06	2,88	7.108,41	65.096,32	68,8	Conguillio	63,9	Mocho - Choshuenco	83,50991239	Conguillio	69,37186979690	Mocho - Choshuenco
ANP		1975			Alto		1.169,74	1463	13,41	30	1	20	900	10	1	1.631,28	2,22	6.646,88	75.300,20	317,6	Conguillio	7,4	Alerce Andino	334,8509115	Conguillio	15,91966190180	Alerce Andino
ANP		1975			Alto		3.609,74	591	12,02	30	1	17	0	-9999	100	1.453,05	6,29	17.667,04	73.835,89	391,6	Conguillio	31,6	Hornopiren	408,3247973	Conguillio	50,14187410030	Hornopiren
ANP		1975			Alto		2.445,55	1651	10,22	-9999	100	4	0	-9999	100	1.298,62	3,05	19.434,89	105.856,35	152,1	Conguillio	38,5	Alerce Costero	171,0322231	Conguillio	49,02932775490	Alerce Costero
ANP		1975			Alto		5.350,60	699	33,46	26	0	9	1	-9999	100	1.442,26	6,45	18.033,18	75.311,93	251,0	Conguillio	47,1	Alerce Costero	269,9973288	Conguillio	64,81777172280	Alerce Costero
ANP		1975			Alto		1.629,33	244	20,24	23	0	21	100	23	0	1.246,41	7,09	13.305,07	16.289,34	196,5	Conguillio	0,2	Alerce Costero	215,4521981	Conguillio	5,74526235730	Alerce Costero
ANP		1975			Alto		4.230,91	508	8	4	100	19	900	-9999	100	1.373,92	7,27	20.594,28	80.754,45	107,5	Conguillio	180,6	Alerce Costero	123,6180114	Conguillio	192,42656496900	Alerce Costero
ANP		1975			Alto		247,1	1056	2,64	33	0	56	900	23	0	1.662,88	3,46	1.973,03	86.596,41	392,9	Conguillio	31,5	Hornopiren	409,5655539	Conguillio	49,61139885210	Hornopiren
ANP		1975			Alto		1.840,21	339	11,05	23	0	7	900	20	0	1.192,66	6,65	19.928,19	48.406,80	330,8	Conguillio	14,6	Hornopiren	346,6613548	Conguillio	28,86308320060	Hornopiren
ANP		1975			Alto		2.462,03	1208	15,21	21	100	2	900	26	100	2.089,06	3,75	10.767,95	60.748,05	71,8	Conguillio	147,5	Mocho - Choshuenco	90,14156486	Conguillio	152,95095749000	Mocho - Choshuenco
ANP		1975			Alto		783,37	1560	28,93	33	0	34	900	10	1	1.617,68	2,77	5.559,14	81.777,13	313,5	Conguillio	70,9	Llanquihue	332,1615958	Conguillio	87,16739172890	Llanquihue
ANP		1975			Alto		1.642,16	275	21,36	23	0	9	1	19	0	1.246,41	7,09	13.461,93	16.135,30	185,6	Conguillio	1,0	Alerce Costero	204,5922953	Conguillio	9,66543237760	Alerce Costero
ANP		1975			Alto		724,73	609	2,7	33	0	10	900	24	0	2.205,85	4,82	3.130,40	48.889,16	151,2	Conguillio	43,7	Mocho - Choshuenco	169,7943341	Conguillio	50,26317990800	Mocho - Choshuenco
ANP		1975			Alto		1.127,36	1749	11,32	-9999	100	7	900	-9999	100	942,62	1,43	30.322,95	116.429,41	367,2	Conguillio	37,2	Hornopiren	382,8949555	Conguillio	50,06017856380	Hornopiren
ANP		1975			Alto		4.069,43	549	3,18	4	100	21	100	-9999	100	1.373,92	7,76	20.831,27	81.284,22	309,9	Conguillio	83,7	Llanquihue	328,6938987	Conguillio	99,97202325830	Llanquihue
ANP		1975			Alto		5.154,87	326	10,48	23	0	34	900	19	0	1.256,49	6,3	22.301,13	51.572,77	206,7	Conguillio	60,7	Alerce Costero	225,1582027	Conguillio	71,51677182150	Alerce Costero
ANP		1975			Alto		625,5	1532	30,66	30	1	56	900	10	1	1.629,33	2,88	4.787,77	82.548,26	96,8	Conguillio	33,4	Mocho - Choshuenco	112,432912	Conguillio	39,29925686060	Mocho - Choshuenco
ANP		1975			Alto		2.603,16	1104	12,76	26	0	27	900	20	0	1.682,57	3,68	3.705,87	90.703,68	89,3	Conguillio	57,9	Mocho - Choshuenco	108,3395825	Conguillio	63,96677059090	Mocho - Choshuenco
ANP		1975			Alto		4.273,52	237	8,54	21	100	7	900	19	0	1.256,49	6,41	21.523,18	50.779,13	377,6	Conguillio	38,9	Chilo�	395,8806984	Conguillio	68,04956597830	Chilo�
ANP		1975			Alto		1.551,02	1569	11,28	-9999	100	9	1	-9999	100	1.071,55	1,67	23.815,71	110.276,76	170,7	Conguillio	44,6	Mocho - Choshuenco	186,461382	Conguillio	51,05267037490	Mocho - Choshuenco
ANP		1975			Alto		1.280,74	1141	25,19	33	0	19	900	23	0	1.718,31	3,68	1.926,99	88.737,93	118,2	Conguillio	193,9	Alerce Costero	133,5498121	Conguillio	206,19190962000	Alerce Costero
ANP		1975			Alto		481,7	916	1,39	33	0	5	900	23	0	1.722,76	4,56	10.941,57	98.054,64	174,7	Conguillio	25,3	Alerce Costero	193,690781	Conguillio	40,18649551940	Alerce Costero
ANP		1975			Alto		4.287,15	323	31,6	30	1	10	900	-9999	100	1.429,06	6,73	18.517,02	77.716,35	227,4	Conguillio	38,6	Alerce Costero	246,3469046	Conguillio	54,49982277880	Alerce Costero
ANP		1975			Alto		3.060,51	1513	24,62	21	100	34	900	26	100	1.974,89	3,38	8.541,07	63.004,00	168,5	Conguillio	48,9	Mocho - Choshuenco	186,7681821	Conguillio	54,69411071260	Mocho - Choshuenco
ANP		1975			Alto		117,8	1605	6,4	26	0	9	1	20	0	1.575,73	2,51	8.704,70	78.897,58	45,6	Conguillio	77,0	Mocho - Choshuenco	61,35502733	Conguillio	82,34403119590	Mocho - Choshuenco
ANP		1975			Alto		2.452,58	408	20,81	33	0	2	900	20	0	1.260,64	7,09	13.257,40	16.413,25	82,2	Conguillio	195,5	Mocho - Choshuenco	96,43497166	Conguillio	200,37318274200	Mocho - Choshuenco
ANP		1975			Alto		2.856,61	693	3,93	30	1	30	900	10	1	1.471,39	6,29	16.622,25	72.605,34	488,2	Conguillio	3,7	Futaleuf�	504,0235857	Conguillio	10,38535151950	Futaleuf�
ANP		1975			Alto		115,98	1580	8,71	21	100	21	100	36	0	1.575,73	2,51	8.348,86	79.272,80	297,9	Conguillio	4,8	Llanquihue	315,3473975	Conguillio	19,03322768010	Llanquihue
ANP		1975			Alto		3.347,24	1177	16,93	26	0	0	900	23	0	1.794,26	2,87	3.798,37	69.168,58	56,1	Conguillio	200,9	Mocho - Choshuenco	70,20482501	Conguillio	205,72966528500	Mocho - Choshuenco
ANP		1975			Alto		168,41	1570	9,32	30	1	34	900	20	0	1.553,12	2,51	8.048,01	79.557,10	37,8	Conguillio	92,5	Mocho - Choshuenco	56,79687424	Conguillio	97,39106260390	Mocho - Choshuenco
ANP		1975			Alto		3.453,15	1320	13,52	26	0	0	900	20	0	1.743,47	2,87	3.580,57	69.701,60	104,0	Conguillio	234,1	Mocho - Choshuenco	118,7426556	Conguillio	238,99401010700	Mocho - Choshuenco
ANP		1975			Alto		1.305,92	1478	26,81	-9999	100	0	900	-9999	100	1.298,62	2,95	18.897,24	105.798,50	30,2	Conguillio	164,8	Mocho - Choshuenco	47,25657607	Conguillio	170,28501677800	Mocho - Choshuenco
ANP		1975			Alto		227,82	1589	11,8	30	1	0	900	10	1	1.575,73	2,51	8.097,54	79.528,29	138,5	Conguillio	244,9	Alerce Costero	153,1631882	Conguillio	255,01447538400	Mocho - Choshuenco
ANP		1975			Alto		1.351,00	1609	20,12	-9999	100	0	900	-9999	100	1.213,13	2,95	19.552,54	106.433,42	109,6	Conguillio	240,9	Mocho - Choshuenco	124,3598521	Conguillio	245,76602364100	Mocho - Choshuenco
ANP		1975			Alto		3.388,29	1308	15,05	32	0	9	1	23	0	1.743,47	2,87	3.541,08	69.656,58	349,5	Conguillio	16,9	Hornopiren	366,4205597	Conguillio	27,00550131970	Hornopiren
ANP		1975			Alto		310,17	1589	12,23	30	1	34	900	10	1	1.553,12	2,51	7.707,74	79.894,11	105,8	Conguillio	44,4	Mocho - Choshuenco	124,7041427	Conguillio	51,04620681050	Mocho - Choshuenco
ANP		1975			Alto		224,64	1525	28,18	26	0	9	1	10	1	1.584,10	2,88	5.967,73	81.500,67	479,5	Conguillio	6,8	Corcovado	496,2029768	Conguillio	44,75762286510	Corcovado
ANP		1975			Alto		1.287,96	1011	24,9	26	0	17	0	10	1	1.690,30	3,85	4.887,59	92.491,78	308,0	Conguillio	103,8	Alerce Costero	326,9892059	Conguillio	121,13282514000	Alerce Costero
ANP		1975			Alto		3.176,12	380	16,13	4	100	88	900	-9999	100	1.386,18	7,34	19.388,17	79.686,58	159,2	Conguillio	28,5	Mocho - Choshuenco	175,2894766	Conguillio	34,67851769750	Mocho - Choshuenco
ANP		1975			Alto		265,07	808	6,89	30	1	5	900	26	100	2.202,58	4,4	10.806,80	56.562,39	65,2	Conguillio	109,2	Mocho - Choshuenco	84,95885132	Conguillio	114,72144944200	Mocho - Choshuenco
ANP		1975			Alto		3.659,10	1407	31,66	30	1	84	900	10	1	1.702,80	2,65	3.451,45	71.971,28	511,0	Conguillio	16,0	Futaleuf�	526,8567927	Conguillio	25,24237182790	Futaleuf�
ANP		1975			Alto		835,39	1551	6,93	30	1	25	900	10	1	1.619,81	2,49	8.288,29	78.334,62	124,4	Conguillio	106,7	Alerce Costero	143,8365335	Conguillio	119,39629346400	Alerce Costero
ANP		1975			Alto		1.362,25	1640	9,02	-9999	100	9	1	-9999	100	1.213,13	2,79	20.235,83	107.106,64	12,1	Conguillio	167,7	Mocho - Choshuenco	30,33528519	Conguillio	172,81472611100	Mocho - Choshuenco
ANP		1975			Alto		678,96	1483	15,07	-9999	100	7	900	-9999	100	1.034,45	1,67	24.965,17	111.611,42	40,6	Conguillio	158,3	Mocho - Choshuenco	55,80955493	Conguillio	163,21846978600	Mocho - Choshuenco
ANP		1975			Alto		4.502,34	764	2,43	23	0	34	900	19	0	1.420,26	5,42	23.664,64	55.694,49	112,1	Conguillio	91,0	Alerce Costero	131,8772552	Conguillio	101,78558917600	Alerce Costero
ANP		1975			Alto		3.529,31	700	5,52	30	1	34	900	-9999	100	1.471,39	6,29	16.402,12	72.960,23	111,7	Conguillio	135,6	Alerce Costero	130,5788586	Conguillio	147,74525244400	Alerce Costero
ANP		1975			Alto		3.673,17	1615	24,77	30	1	84	900	10	1	1.702,80	2,7	3.291,41	71.225,92	498,0	Conguillio	3,0	Corcovado	514,0877712	Conguillio	32,00574844600	Corcovado
ANP		1975			Alto		441,33	583	1,69	30	1	37	900	26	100	2.152,90	4,79	2.249,18	47.796,00	459,4	Conguillio	28,4	Corcovado	475,6492157	Conguillio	62,61094129230	Corcovado
ANP		1975			Alto		46,18	765	8,87	30	1	23	900	10	1	2.202,58	4,4	11.174,99	56.931,87	304,5	Conguillio	60,4	Llanquihue	323,0543028	Conguillio	76,65637654140	Llanquihue
ANP		1975			Alto		3.078,65	1119	5,79	30	1	74	900	10	1	1.794,26	2,87	3.689,83	69.039,42	230,3	Conguillio	50,7	Llanquihue	247,4188005	Conguillio	61,85306765230	Llanquihue
ANP		1975			Alto		439,96	1631	21,5	26	0	1	900	26	100	1.553,12	2,79	7.210,18	80.392,46	510,2	Conguillio	47,8	Corcovado	527,8421653	Conguillio	80,71124268170	Corcovado
ANP		1975			Alto		2.343,42	648	12,02	30	1	10	900	10	1	1.472,00	6,27	16.104,73	71.745,84	224,7	Conguillio	30,7	Alerce Costero	243,6979048	Conguillio	47,11756101920	Alerce Costero
ANP		1975			Alto		477,3	1646	32,88	30	1	25	900	10	1	1.584,10	2,79	6.642,46	80.921,90	24,6	Conguillio	100,9	Mocho - Choshuenco	43,61010575	Conguillio	105,75167621100	Mocho - Choshuenco
ANP		1975			Alto		1.597,76	1273	8,48	30	1	9	1	26	100	2.110,69	3,75	10.614,47	60.622,92	286,4	Conguillio	6,0	Llanquihue	303,9251835	Conguillio	22,61829156050	Llanquihue
ANP		1975			Alto		337,98	1716	23,13	30	1	0	900	10	1	1.575,73	2,51	8.658,69	79.088,83	59,6	Conguillio	198,3	Mocho - Choshuenco	74,24534686	Conguillio	203,16352917200	Mocho - Choshuenco
ANP		1975			Alto		1.348,56	271	17,53	32	0	34	900	20	0	1.473,86	5,91	15.899,61	70.147,98	319,3	Conguillio	69,6	Llanquihue	337,9241267	Conguillio	85,34446672290	Alerce Andino
ANP		1975			Alto		4.110,09	439	25,5	26	0	9	1	-9999	100	1.429,06	6,42	17.596,10	76.743,67	539,6	Conguillio	74,5	Chilo�	557,8192245	Conguillio	97,91546442620	Chilo�
ANP		1975			Alto		2.322,77	1269	39,12	21	100	0	900	26	100	2.052,48	3,25	7.762,88	63.616,04	129,5	Conguillio	248,2	Mocho - Choshuenco	144,2649244	Conguillio	253,13573684100	Mocho - Choshuenco
ANP		1975			Alto		3.271,44	1628	17,69	30	1	72	900	10	1	1.702,80	2,65	2.983,12	71.774,81	504,2	Conguillio	14,7	Futaleuf�	520,1095953	Conguillio	23,22071679210	Futaleuf�
ANP		1975			Alto		108,55	1211	11,45	30	1	70	900	10	1	1.679,71	3,35	2.916,72	84.447,95	6,9	Conguillio	151,1	Mocho - Choshuenco	23,26524885	Conguillio	156,41635013800	Mocho - Choshuenco
ANP		1975			Alto		2.234,90	1235	31,27	30	1	9	1	10	1	2.052,48	3,25	7.697,87	63.659,27	293,6	Conguillio	23,4	Llanquihue	309,5802307	Conguillio	35,76139765160	Llanquihue
ANP		1975			Alto		1.369,03	933	26,57	30	1	24	900	20	0	1.718,40	3,62	2.695,52	90.667,71	285,0	Conguillio	75,6	Llanquihue	303,7677428	Conguillio	92,16981737290	Llanquihue
ANP		1975			Alto		1.008,61	1176	32,78	30	1	2	900	10	1	1.718,31	3,64	1.248,14	89.155,08	118,5	Conguillio	71,4	Alerce Costero	137,5413028	Conguillio	80,56418742920	Alerce Costero
ANP		1975			Alto		1.640,37	311	17,36	21	100	20	900	23	0	1.473,86	5,91	15.631,55	70.139,50	503,0	Conguillio	18,0	Futaleuf�	518,918312	Conguillio	26,33913610250	Futaleuf�
ANP		1975			Alto		2.526,05	654	6,8	26	0	28	900	20	0	1.472,00	6,13	15.710,36	71.498,98	63,3	Conguillio	153,5	Mocho - Choshuenco	80,56803847	Conguillio	158,59594493200	Mocho - Choshuenco
ANP		1975			Alto		2.358,54	1130	26,38	21	100	74	900	26	100	1.885,56	2,78	3.672,85	68.507,53	278,7	Conguillio	28,0	Llanquihue	296,6754806	Conguillio	44,45189003120	Llanquihue
ANP		1975			Alto		2.273,61	1135	29,35	26	0	57	900	26	100	1.885,56	2,78	3.709,16	68.423,06	324,8	Conguillio	9,8	Hornopiren	340,8332912	Conguillio	27,70787287310	Hornopiren
ANP		1975			Alto		2.646,19	1785	10,83	26	0	9	1	26	100	1.766,91	2,81	3.755,99	73.883,54	589,6	Conguillio	123,7	Chilo�	607,9481142	Conguillio	146,03193243700	Chilo�
ANP		1975			Alto		1.567,92	1471	24,32	30	1	5	900	10	1	1.752,03	2,55	4.523,77	74.934,21	120,1	Conguillio	217,1	Alerce Costero	134,6517226	Conguillio	227,61655734900	Mocho - Choshuenco
ANP		1975			Alto		1.106,42	1077	39,65	26	0	49	900	23	0	2.144,76	4,34	12.276,20	58.847,23	371,3	Conguillio	33,1	Hornopiren	387,0462979	Conguillio	46,96109111430	Hornopiren
ANP		1975			Alto		681,16	1318	9,87	26	0	9	1	10	1	1.629,33	3,05	4.083,13	83.399,88	222,5	Conguillio	62,9	Llanquihue	240,2323701	Conguillio	74,49667110970	Llanquihue
ANP		1975			Alto		2.546,22	387	14,49	4	100	14	900	-9999	100	1.386,18	7,34	18.862,86	79.400,93	312,1	Conguillio	94,0	Llanquihue	330,9575089	Conguillio	110,28947541800	Llanquihue
ANP		1975			Alto		93,16	589	0	32	0	78	100	20	0	2.181,49	4,81	2.758,31	48.174,25	234,9	Conguillio	51,3	Llanquihue	251,2194935	Conguillio	60,21980734210	Llanquihue
ANP		1975			Alto		558	394	1,07	26	0	9	1	26	100	1.574,09	6	20.010,01	23.773,35	163,6	Conguillio	34,8	Mocho - Choshuenco	179,5415692	Conguillio	41,18306790860	Mocho - Choshuenco
ANP		1975			Alto		1.675,98	518	3,2	32	0	8	0	20	0	2.026,64	4,73	1.921,66	42.255,65	124,3	Conguillio	71,7	Alerce Costero	143,7888932	Conguillio	82,31788254500	Alerce Costero
ANP		1975			Alto		2.876,36	673	3,05	33	0	9	1	10	1	1.471,39	6,13	15.602,72	71.709,94	134,0	Conguillio	14,2	Mocho - Choshuenco	149,9056063	Conguillio	19,79620386860	Mocho - Choshuenco
ANP		1975			Alto		1.846,44	300	4,06	30	1	35	0	20	0	1.473,86	5,91	15.421,58	70.033,15	333,3	Conguillio	69,0	Alerce Andino	351,7158503	Conguillio	79,66230782250	Alerce Andino
ANP		1975			Alto		2.480,88	308	10,18	30	1	9	1	-9999	100	1.386,18	6,98	18.448,87	78.838,09	505,3	Conguillio	8,4	Corcovado	521,2846008	Conguillio	34,83968690470	Corcovado
ANP		1975			Alto		278	979	14,07	21	100	9	1	10	1	1.729,38	4,42	8.453,60	96.296,26	184,4	Conguillio	2,0	Alerce Costero	203,3587058	Conguillio	9,95979702116	Alerce Costero
ANP		1975			Alto		670,42	1133	14,96	4	100	10	900	20	0	1.348,78	3,26	17.256,26	104.569,94	56,1	Conguillio	155,0	Mocho - Choshuenco	72,73449702	Conguillio	159,88846476200	Mocho - Choshuenco
ANP		1975			Alto		2.413,19	440	6,7	4	100	19	900	-9999	100	1.386,18	7,34	18.874,97	79.548,05	35,8	Conguillio	178,4	Mocho - Choshuenco	50,25341955	Conguillio	183,27592570400	Mocho - Choshuenco
ANP		1975			Alto		210,26	581	4,52	30	1	74	900	10	1	2.152,90	4,81	2.652,67	47.989,39	50,8	Conguillio	72,4	Mocho - Choshuenco	69,16287515	Conguillio	77,27831179250	Mocho - Choshuenco
ANP		1975			Alto		1.839,62	1248	32,36	21	100	5	900	20	0	2.052,48	3,59	7.767,35	63.480,79	142,0	Conguillio	42,5	Alerce Costero	160,8509176	Conguillio	52,79087077010	Alerce Costero
ANP		1975			Alto		1.109,97	1133	39,55	21	100	14	900	10	1	1.696,30	3,81	4.000,68	92.187,18	66,4	Conguillio	67,6	Mocho - Choshuenco	80,90945879	Conguillio	73,05876654880	Mocho - Choshuenco
ANP		1975			Alto		672,33	931	30,5	26	0	20	900	35	100	2.144,76	4,28	11.097,42	60.019,27	314,5	Conguillio	42,0	Llanquihue	332,6519525	Conguillio	55,83867046530	Alerce Andino
ANP		1975			Alto		251,7	923	8,92	26	0	1	900	20	0	1.722,66	4,42	7.962,81	95.903,29	80,6	Conguillio	122,5	Mocho - Choshuenco	100,2180825	Conguillio	128,42572664700	Mocho - Choshuenco
ANP		1975			Alto		681,46	968	31,03	70	100	9	1	26	100	2.144,76	4,28	11.439,37	59.667,81	261,1	Conguillio	58,2	Alerce Costero	280,1369395	Conguillio	75,89946825380	Alerce Costero
ANP		1975			Alto		47,81	965	11,5	30	1	24	900	20	0	1.747,04	3,57	344,73	87.042,01	48,7	Conguillio	111,5	Mocho - Choshuenco	68,43590579	Conguillio	116,32920764400	Mocho - Choshuenco
ANP		1975			Alto		2.478,32	305	13,52	30	1	21	100	19	0	1.172,30	6,84	17.471,95	46.515,42	445,5	Conguillio	39,7	Corcovado	462,1743657	Conguillio	77,06153932750	Corcovado
ANP		1975			Alto		1.134,11	1259	7,65	26	0	27	900	26	100	1.674,86	3,05	4.100,09	83.532,52	116,7	Conguillio	77,5	Alerce Costero	136,1820285	Conguillio	87,65419445690	Alerce Costero
ANP		1975			Alto		7.379,90	107	25,28	26	0	9	1	20	0	1.053,39	8	6.848,92	26.983,99	31,4	Conguillio	89,9	Mocho - Choshuenco	47,51831339	Conguillio	95,12202934060	Mocho - Choshuenco
ANP		1975			Alto		102,35	1172	25,39	-9999	100	14	900	-9999	100	1.274,49	2,95	18.534,56	105.896,34	357,2	Conguillio	8,5	Hornopiren	373,148654	Conguillio	21,15438590430	Hornopiren
ANP		1975			Alto		4.245,78	721	7,36	30	1	14	900	10	1	1.420,26	5,5	23.466,19	54.451,25	477,6	Conguillio	29,6	Chilo�	495,6339034	Conguillio	51,58168808090	Chilo�
ANP		1975			Alto		1.468,77	1661	19,32	21	100	9	1	10	1	1.617,34	2,49	7.996,04	78.941,89	468,9	Conguillio	48,2	Chilo�	486,5909961	Conguillio	67,10491957760	Chilo�
ANP		1975			Alto		2.425,28	730	6,8	26	0	56	900	20	0	1.467,43	5,29	21.099,83	56.845,92	120,3	Conguillio	86,2	Alerce Costero	140,0198156	Conguillio	97,41588338730	Alerce Costero
ANP		1975			Alto		2.366,35	1237	33,95	21	100	54	900	23	0	1.778,89	3,15	2.308,83	72.535,17	482,8	Conguillio	8,7	Corcovado	498,9350225	Conguillio	43,57890964890	Corcovado
ANP		1975			Alto		1.012,70	1385	17,46	26	0	17	0	10	1	1.722,30	3,35	3.079,90	84.584,61	202,2	Conguillio	35,5	Alerce Costero	221,0593119	Conguillio	45,07942589880	Alerce Costero
ANP		1975			Alto		311,01	1200	20,94	-9999	100	57	900	-9999	100	1.074,20	1,75	23.796,74	110.977,52	171,5	Conguillio	41,5	Mocho - Choshuenco	187,5092768	Conguillio	47,80087903680	Mocho - Choshuenco
ANP		1975			Alto		1.896,97	733	7,14	30	1	5	900	20	0	1.468,86	5,32	17.551,51	61.193,49	307,3	Conguillio	24,6	Llanquihue	325,1097062	Conguillio	39,70877863020	Alerce Andino
ANP		1975			Alto		196,92	785	15,91	30	1	70	900	10	1	2.144,76	4,28	11.164,51	59.912,76	285,1	Conguillio	27,7	Llanquihue	301,0842034	Conguillio	39,58803708180	Llanquihue
ANP		1975			Alto		572,97	996	27,79	30	1	72	900	10	1	1.679,17	3,81	3.261,09	91.755,81	22,3	Conguillio	135,0	Mocho - Choshuenco	40,27334991	Conguillio	139,89502024200	Mocho - Choshuenco
ANP		1975			Alto		1.664,58	1552	16,92	21	100	9	1	10	1	1.617,34	2,72	8.117,57	79.262,89	471,9	Conguillio	13,6	Corcovado	488,4796189	Conguillio	50,11633817570	Corcovado
ANP		1975			Alto		1.120,51	1380	24,21	21	100	31	900	26	100	1.722,30	3,35	3.145,05	84.567,64	54,1	Conguillio	127,9	Mocho - Choshuenco	73,35704723	Conguillio	132,92019717400	Mocho - Choshuenco
ANP		1975			Alto		2.592,67	660	2,16	30	1	72	900	19	0	1.468,08	5,6	15.562,17	64.748,59	528,2	Conguillio	22,5	Corcovado	544,0635417	Conguillio	38,96580908280	Futaleuf�
ANP		1975			Alto		4.867,02	436	11,37	26	0	25	900	23	0	1.215,88	6,33	19.834,08	49.036,78	304,2	Conguillio	76,6	Llanquihue	322,9008683	Conguillio	92,84243340410	Llanquihue
ANP		1975			Alto		4.614,24	692	9,94	26	0	29	900	-9999	100	1.466,90	6,2	15.101,26	72.674,86	89,7	Conguillio	56,5	Mocho - Choshuenco	108,7287569	Conguillio	62,59878094500	Mocho - Choshuenco
ANP		1975			Alto		1.700,02	1742	22,93	30	1	0	900	10	1	1.617,34	2,68	8.121,92	80.096,77	79,6	Conguillio	205,6	Mocho - Choshuenco	94,40633017	Conguillio	210,50196663800	Mocho - Choshuenco
ANP		1975			Alto		1.736,48	1758	19,69	26	0	24	900	10	1	1.617,34	2,68	8.093,06	80.136,93	143,0	Conguillio	39,9	Mocho - Choshuenco	161,6032991	Conguillio	46,39926879170	Mocho - Choshuenco
ANP		1975			Alto		500,34	973	14,4	26	0	5	900	20	0	1.796,51	3,57	502,1	87.064,53	124,7	Conguillio	122,8	Alerce Costero	143,881509	Conguillio	135,93223763500	Alerce Costero
ANP		1975			Alto		6.738,28	207	25,99	30	1	17	0	20	0	1.280,17	6,1	21.524,25	50.550,92	406,0	Conguillio	7,0	Chilo�	424,5418907	Conguillio	39,26251364100	Chilo�
ANP		1975			Alto		2.698,06	333	9,39	30	1	17	0	19	0	1.130,36	7,13	16.240,09	45.269,81	406,1	Conguillio	13,8	Chilo�	424,4484139	Conguillio	39,09871982610	Chilo�
ANP		1975			Alto		1.113,86	1156	23,63	30	1	27	900	10	1	2.032,06	3,32	5.734,06	65.461,73	244,5	Conguillio	56,5	Alerce Costero	263,331545	Conguillio	73,27096567260	Alerce Costero
ANP		1975			Alto		2.160,88	1423	30,51	30	1	3	900	10	1	1.801,30	3,22	1.735,13	71.249,90	26,4	Conguillio	98,6	Mocho - Choshuenco	45,44924232	Conguillio	103,46598210700	Mocho - Choshuenco
ANP		1975			Alto		1.975,94	1682	29,5	30	1	10	900	10	1	1.766,91	2,84	3.597,28	74.779,56	207,7	Conguillio	21,2	Alerce Costero	226,6844684	Conguillio	33,52661241500	Alerce Costero
ANP		1975			Alto		1.918,91	703	5,81	30	1	9	1	19	0	1.477,94	5,39	17.130,58	61.338,15	555,5	Conguillio	6,9	Corcovado	572,0746519	Conguillio	35,46081455730	Corcovado
ANP		1975			Alto		1.179,96	1375	12,19	30	1	4	0	20	0	1.770,50	3,38	2.485,57	85.282,32	264,9	Conguillio	65,7	Llanquihue	283,5577989	Conguillio	81,83258128200	Llanquihue
ANP		1975			Alto		1.577,03	481	14,04	4	100	17	0	-9999	100	1.381,45	7,34	18.269,78	79.338,13	218,3	Conguillio	10,6	Alerce Costero	237,269256	Conguillio	24,06921530650	Alerce Costero
ANP		1975			Alto		1.443,32	1244	21,34	32	0	0	900	10	1	2.079,51	3,69	8.713,21	62.369,24	60,8	Conguillio	211,5	Mocho - Choshuenco	82,61853379	Conguillio	216,91991208300	Mocho - Choshuenco
ANP		1975			Alto		1.521,21	969	2,7	30	1	23	900	10	1	1.885,56	3,19	2.531,59	69.073,22	117,9	Conguillio	99,2	Alerce Costero	137,580772	Conguillio	110,67606996500	Alerce Costero
ANP		1975			Alto		1.552,25	1485	19,77	30	1	17	0	26	100	1.722,30	3,38	3.427,49	84.501,11	291,3	Conguillio	67,8	Llanquihue	309,9817653	Conguillio	84,28784213040	Llanquihue
ANP		1975			Alto		2.075,32	1648	24,29	30	1	20	900	10	1	1.600,65	3,04	5.634,12	82.520,23	413,2	Conguillio	22,1	Chilo�	431,4767356	Conguillio	37,23185925890	Chilo�
ANP		1975			Alto		1.739,16	1114	17,58	30	1	57	900	23	0	1.778,89	3,15	1.773,50	72.659,18	132,4	Conguillio	1,0	Mocho - Choshuenco	148,9102265	Conguillio	7,13600977167	Mocho - Choshuenco
ANP		1975			Alto		1.889,96	539	7,92	33	0	31	900	-9999	100	1.403,95	6,91	16.936,98	77.468,86	225,3	Conguillio	67,6	Alerce Costero	243,6769821	Conguillio	79,99007451540	Alerce Costero
ANP		1975			Alto		1.429,38	217	6,72	33	0	17	0	23	0	1.312,20	6,89	7.747,03	6.238,86	124,8	Conguillio	155,4	Alerce Costero	142,652965	Conguillio	168,60595369900	Alerce Costero
ANP		1975			Alto		1.176,76	1617	31,54	-9999	100	5	900	-9999	100	1.041,38	1,75	24.673,91	112.041,43	61,6	Conguillio	133,6	Mocho - Choshuenco	80,72129819	Conguillio	138,86385369100	Mocho - Choshuenco
ANP		1975			Alto		1.565,41	1205	20,41	30	1	0	900	10	1	1.814,16	3,22	1.388,32	70.601,21	39,1	Conguillio	184,2	Mocho - Choshuenco	60,05765309	Conguillio	189,64814461800	Mocho - Choshuenco
ANP		1975			Alto		529,29	1375	20,39	-9999	100	5	900	-9999	100	1.110,41	2,13	22.722,58	110.226,21	180,4	Conguillio	57,8	Mocho - Choshuenco	198,5548314	Conguillio	62,93029354970	Mocho - Choshuenco
ANP		1975			Alto		834,47	508	2,9	21	100	19	900	26	100	2.061,87	4,67	2.662,21	43.556,93	110,6	Conguillio	201,0	Alerce Costero	125,6448828	Conguillio	211,88540184600	Mocho - Choshuenco
ANP		1975			Alto		1.555,93	1276	24,1	26	0	34	900	10	1	1.801,30	3,15	1.370,45	72.246,14	104,3	Conguillio	73,0	Mocho - Choshuenco	123,1409519	Conguillio	79,72478221430	Mocho - Choshuenco
ANP		1975			Alto		1.075,42	1590	31,99	-9999	100	1	900	-9999	100	1.070,99	1,75	24.101,90	111.540,67	243,9	Conguillio	41,9	Llanquihue	261,5488851	Conguillio	53,52805909800	Llanquihue
ANP		1975			Alto		761,3	1376	39,23	-9999	100	97	900	-9999	100	1.208,42	2,95	19.301,55	107.031,26	338,0	Conguillio	72,7	Alerce Andino	356,522331	Conguillio	82,83434333450	Alerce Andino
ANP		1975			Alto		1.477,06	723	5,14	26	0	14	900	10	1	1.472,21	5,27	19.929,24	56.776,96	305,7	Conguillio	93,0	Llanquihue	324,5668596	Conguillio	109,18119089200	Llanquihue
ANP		1975			Alto		83,18	896	1,35	30	1	8	0	36	0	1.685,68	3,43	2.008,20	90.940,39	89,5	Conguillio	78,2	Mocho - Choshuenco	108,1959462	Conguillio	84,45051207550	Mocho - Choshuenco
ANP		1975			Alto		322,81	1680	33,04	-9999	100	5	900	-9999	100	942,2	1,4	31.269,87	118.392,51	89,5	Conguillio	160,8	Alerce Costero	107,0719316	Conguillio	170,24744741100	Mocho - Choshuenco
ANP		1975			Alto		1.168,73	1867	21,7	-9999	100	2	900	-9999	100	900,26	1,39	32.889,83	119.935,54	67,9	Conguillio	151,5	Mocho - Choshuenco	85,7416543	Conguillio	156,71327462800	Mocho - Choshuenco
ANP		1975			Alto		3.515,71	576	8,71	32	0	17	0	10	1	1.484,05	5,72	13.822,01	68.286,72	403,3	Conguillio	12,9	Chilo�	421,6654181	Conguillio	41,12526379980	Chilo�
ANP		1975			Alto		2.581,27	1715	32,57	26	0	31	900	10	1	1.617,34	2,68	8.346,47	80.031,03	335,2	Conguillio	77,2	Chilo�	353,7711942	Conguillio	90,22802345120	Alerce Andino
ANP		1975			Alto		1.274,78	1649	30,22	-9999	100	21	100	-9999	100	1.161,41	2,38	21.761,11	109.549,53	98,5	Conguillio	26,6	Mocho - Choshuenco	114,4176393	Conguillio	32,11026632590	Mocho - Choshuenco
ANP		1975			Alto		3.449,43	687	5,15	30	1	42	100	10	1	1.421,24	5,47	22.341,35	53.387,11	168,2	Conguillio	37,5	Mocho - Choshuenco	185,3022317	Conguillio	43,08938810730	Mocho - Choshuenco
ANP		1975			Alto		4.211,83	670	9,51	30	1	1	900	19	0	1.473,09	5,85	13.248,79	69.693,99	70,6	Conguillio	198,7	Mocho - Choshuenco	85,44572432	Conguillio	203,60068424700	Mocho - Choshuenco
ANP		1975			Alto		928,53	1274	27,41	30	1	74	900	10	1	1.727,50	3	5.816,08	77.647,19	120,3	Conguillio	30,5	Mocho - Choshuenco	138,9216095	Conguillio	37,36359480410	Mocho - Choshuenco
ANP		1975			Alto		2.582,13	1540	30,75	30	1	27	900	10	1	1.750,32	3,38	3.653,24	85.043,05	183,4	Conguillio	9,9	Alerce Costero	202,4158454	Conguillio	24,23544623020	Alerce Costero
ANP		1975			Alto		3.088,26	1397	21,74	30	1	11	900	26	100	1.668,04	3,15	5.066,82	83.733,73	112,8	Conguillio	138,2	Alerce Costero	131,5690263	Conguillio	150,51690067900	Alerce Costero
ANP		1975			Alto		2.943,00	765	11,65	21	100	0	900	10	1	1.475,35	5,66	13.385,85	66.241,79	120,3	Conguillio	235,8	Mocho - Choshuenco	135,0014106	Conguillio	240,74610734900	Mocho - Choshuenco
ANP		1975			Alto		2.639,75	1505	23,64	30	1	34	900	10	1	1.750,32	3,38	3.674,25	85.069,05	82,7	Conguillio	38,2	Mocho - Choshuenco	99,65276387	Conguillio	43,18511238130	Mocho - Choshuenco
ANP		1975			Alto		1.647,46	758	2,16	30	1	49	900	10	1	1.482,45	5,26	18.533,24	57.206,28	354,1	Conguillio	36,4	Alerce Andino	371,714857	Conguillio	51,44224840350	Alerce Andino
ANP		1975			Alto		90,3	883	37,21	26	0	29	900	10	1	2.080,41	3,8	6.697,37	64.377,49	109,1	Conguillio	171,3	Alerce Costero	125,9199464	Conguillio	183,36020834700	Alerce Costero
ANP		1975			Alto		648,68	1071	30,47	30	1	0	900	26	100	1.851,68	3,39	1.787,65	73.660,60	60,6	Conguillio	204,6	Mocho - Choshuenco	74,5732518	Conguillio	209,41319818400	Mocho - Choshuenco
ANP		1975			Alto		640,61	1198	19,36	30	1	9	1	10	1	1.596,39	3,73	4.246,72	93.311,48	12,2	Conguillio	121,4	Mocho - Choshuenco	31,91613273	Conguillio	126,28966247500	Mocho - Choshuenco
ANP		1975			Alto		1.813,99	213	5,4	4	100	25	900	-9999	100	1.348,89	8,25	19.031,48	81.209,10	192,4	Conguillio	68,1	Mocho - Choshuenco	210,4191388	Conguillio	73,03599792750	Mocho - Choshuenco
ANP		1975			Alto		2.077,06	167	13,42	4	100	27	900	-9999	100	1.336,11	8,25	19.230,06	81.485,33	38,2	Conguillio	179,4	Mocho - Choshuenco	52,79054604	Conguillio	184,20665038700	Mocho - Choshuenco
ANP		1975			Alto		2.642,07	703	9,72	26	0	34	900	-9999	100	1.444,64	6,34	14.364,64	74.114,46	242,7	Conguillio	65,5	Llanquihue	261,1756182	Conguillio	80,21318299830	Llanquihue
ANP		1975			Alto		4.379,85	692	11,08	30	1	5	900	10	1	1.473,54	5,72	13.029,63	67.598,98	90,7	Conguillio	118,0	Alerce Costero	110,3042085	Conguillio	128,55371396300	Alerce Costero
ANP		1975			Alto		2.172,38	154	16,63	4	100	9	1	-9999	100	1.336,11	8,25	19.297,66	81.582,54	512,2	Conguillio	7,5	Corcovado	528,2057782	Conguillio	33,50823507990	Corcovado
ANP		1975			Alto		1.131,66	592	3,72	33	0	17	0	-9999	100	1.422,64	6,75	15.391,24	76.106,11	316,5	Conguillio	12,3	Hornopiren	332,5565932	Conguillio	31,77736629630	Hornopiren
ANP		1975			Alto		4.313,37	718	10,94	26	0	21	100	23	0	1.473,54	5,72	12.978,06	67.464,99	468,4	Conguillio	17,6	Corcovado	485,0771928	Conguillio	55,52118679330	Corcovado
ANP		1975			Alto		420,8	931	2,26	26	0	76	900	20	0	1.949,86	3,44	1.834,83	69.233,83	198,0	Conguillio	66,4	Mocho - Choshuenco	214,5160466	Conguillio	72,06361180010	Mocho - Choshuenco
ANP		1975			Alto		2.810,26	353	25,63	26	0	6	900	23	0	1.108,79	7,18	14.005,40	43.367,65	361,3	Conguillio	51,1	Chilo�	379,7720789	Conguillio	82,46731676800	Chilo�
ANP		1975			Alto		260,22	606	3,44	32	0	24	900	20	0	2.185,81	4,75	6.978,71	51.931,20	184,7	Conguillio	26,0	Alerce Costero	203,6642559	Conguillio	39,48684784980	Alerce Costero
ANP		1975			Alto		502,34	1112	30,86	26	0	55	900	10	1	1.654,87	3,4	1.722,72	90.951,58	252,1	Conguillio	46,2	Alerce Costero	271,1575196	Conguillio	63,72977858460	Alerce Costero
ANP		1975			Alto		1.073,52	726	12,95	26	0	70	900	19	0	1.476,88	5,58	13.608,53	64.288,32	27,9	Conguillio	181,1	Mocho - Choshuenco	49,79240316	Conguillio	186,45469751500	Mocho - Choshuenco
ANP		1975			Alto		912,86	1302	25,69	30	1	74	900	20	0	1.596,39	3,73	4.467,63	93.583,86	265,4	Conguillio	23,7	Llanquihue	283,0493598	Conguillio	37,30790264700	Llanquihue
ANP		1975			Alto		341,42	991	7,36	21	100	46	900	26	100	1.983,84	3,5	2.721,07	68.346,70	473,8	Conguillio	17,1	Futaleuf�	489,5950498	Conguillio	24,02813899070	Futaleuf�
ANP		1975			Alto		115,54	660	8,38	30	1	0	900	10	1	1.479,92	5,22	16.769,20	58.814,81	28,1	Conguillio	173,5	Mocho - Choshuenco	48,50470688	Conguillio	178,94098690900	Mocho - Choshuenco
ANP		1975			Alto		170,98	844	32,96	30	1	42	100	26	100	2.105,51	3,99	8.143,81	62.985,37	520,2	Conguillio	60,4	Corcovado	538,0354802	Conguillio	92,48221860610	Corcovado
ANP		1975			Alto		1.549,87	733	6,28	30	1	17	0	10	1	1.476,07	5,26	18.231,40	56.964,67	372,8	Conguillio	12,7	Hornopiren	388,9782486	Conguillio	25,89508664030	Hornopiren
ANP		1975			Alto		3.601,31	1735	20,4	30	1	2	900	10	1	1.668,04	3,33	5.134,86	84.039,64	116,8	Conguillio	209,9	Alerce Costero	131,5885436	Conguillio	221,28009884300	Mocho - Choshuenco
ANP		1975			Alto		3.096,61	1271	20,25	30	1	9	1	20	0	1.750,32	3,64	3.587,19	85.628,28	212,6	Conguillio	68,6	Llanquihue	229,4940552	Conguillio	79,41181348740	Llanquihue
ANP		1975			Alto		5.170,81	716	3,04	30	1	42	100	23	0	1.462,72	5,99	12.710,74	70.227,25	520,1	Conguillio	58,9	Corcovado	537,9043423	Conguillio	90,99491902940	Corcovado
ANP		1975			Alto		2.009,85	668	3,11	33	0	9	1	-9999	100	1.444,64	6,54	14.117,21	74.277,21	232,6	Conguillio	54,2	Llanquihue	248,7863195	Conguillio	63,06724004450	Llanquihue
ANP		1975			Alto		419,05	681	5,1	33	0	17	0	19	0	1.476,88	5,45	13.720,85	63.232,71	120,9	Conguillio	126,2	Alerce Costero	139,9969394	Conguillio	139,01455975100	Alerce Costero
ANP		1975			Alto		4.211,70	626	7,65	30	1	10	900	19	0	1.396,90	5,73	22.089,33	52.018,90	154,8	Conguillio	27,6	Mocho - Choshuenco	172,3220033	Conguillio	32,52728212640	Mocho - Choshuenco
ANP		1975			Alto		229,91	517	1,39	33	0	84	900	24	0	2.062,11	4,53	4.013,41	44.152,63	344,8	Conguillio	18,0	Hornopiren	360,6611677	Conguillio	27,66758192320	Hornopiren
ANP		1975			Alto		263,44	1042	31,03	26	0	34	900	10	1	1.695,12	3,4	1.312,72	90.223,09	465,6	Conguillio	44,4	Chilo�	483,3528138	Conguillio	62,95136894060	Chilo�
ANP		1975			Alto		1.309,48	679	11,73	26	0	25	900	20	0	2.186,91	4,73	9.005,92	54.048,88	62,4	Conguillio	87,8	Mocho - Choshuenco	81,01106207	Conguillio	92,89953027360	Mocho - Choshuenco
ANP		1975			Alto		130,31	807	21,95	30	1	9	1	10	1	2.112,91	4	9.431,89	61.761,12	178,9	Conguillio	48,2	Mocho - Choshuenco	195,0497134	Conguillio	54,25178029170	Mocho - Choshuenco
ANP		1975			Alto		2.901,18	462	4,38	26	0	34	900	20	0	1.825,80	5,66	12.368,23	33.036,90	20,4	Conguillio	105,9	Mocho - Choshuenco	39,36595484	Conguillio	110,74926807900	Mocho - Choshuenco
ANP		1975			Alto		275,17	871	17,39	30	1	9	1	10	1	2.113,36	3,99	8.652,34	62.535,37	513,4	Conguillio	48,2	Chilo�	531,692864	Conguillio	71,69399869500	Chilo�
ANP		1975			Alto		1.415,53	771	4,79	32	0	27	900	10	1	2.106,82	4,33	11.892,44	59.346,96	232,3	Conguillio	56,9	Llanquihue	250,1699901	Conguillio	68,60278755920	Llanquihue
ANP		1975			Alto		3.902,74	1462	26,05	21	100	29	900	10	1	1.595,78	2,81	8.500,98	80.714,10	122,2	Conguillio	173,8	Alerce Costero	138,8820144	Conguillio	186,73449979900	Alerce Costero
ANP		1975			Alto		932,61	670	8,74	30	1	34	900	10	1	1.475,60	5,39	14.769,81	60.947,40	40,4	Conguillio	139,2	Mocho - Choshuenco	58,47149049	Conguillio	144,14042978000	Mocho - Choshuenco
ANP		1975			Alto		5.391,43	501	1,72	30	1	5	900	26	100	1.208,14	6,51	15.846,05	45.082,67	133,6	Conguillio	48,8	Alerce Costero	152,6127398	Conguillio	60,60099374440	Alerce Costero
ANP		1975			Alto		251,6	527	5,88	21	100	21	100	20	0	2.089,73	4,58	3.924,12	45.560,01	399,0	Conguillio	40,6	Chilo�	417,0055518	Conguillio	58,45228646050	Chilo�
ANP		1975			Alto		5.772,06	407	10,48	23	0	1	900	19	0	1.271,96	6,84	14.648,75	16.560,76	113,9	Conguillio	70,3	Alerce Costero	132,7300578	Conguillio	81,10961172630	Alerce Costero
ANP		1975			Alto		563,28	1013	5,32	21	100	1	900	26	100	2.073,70	3,7	6.135,31	65.036,67	431,0	Conguillio	29,8	Chilo�	449,1216238	Conguillio	35,13232275510	Chilo�
ANP		1975			Alto		4.044,96	1798	25,68	30	1	0	900	10	1	1.668,04	3,33	5.527,19	83.876,11	41,5	Conguillio	195,4	Mocho - Choshuenco	63,2758803	Conguillio	200,73795114700	Mocho - Choshuenco
ANP		1975			Alto		2.222,88	1249	25,28	30	1	21	100	10	1	1.669,31	2,9	6.741,91	78.718,90	321,0	Conguillio	8,8	Hornopiren	337,0714373	Conguillio	28,30580985510	Hornopiren
ANP		1975			Alto		626,94	928	5,23	26	0	9	1	10	1	2.113,36	3,99	8.241,09	62.994,34	25,1	Conguillio	97,5	Mocho - Choshuenco	40,65362518	Conguillio	102,81224949900	Mocho - Choshuenco
ANP		1975			Alto		1.866,27	1314	27,32	26	0	2	900	20	0	1.596,39	3,63	5.463,73	94.653,54	394,7	Conguillio	22,5	Chilo�	413,0337894	Conguillio	50,57297097940	Chilo�
ANP		1975			Alto		466,28	657	6,28	30	1	9	1	26	100	1.475,60	5,33	14.060,50	61.571,99	197,3	Conguillio	66,1	Mocho - Choshuenco	214,2598257	Conguillio	71,71998313400	Mocho - Choshuenco
ANP		1975			Alto		5.604,24	752	6,72	26	0	9	1	19	0	1.462,72	6,17	12.219,96	70.429,07	288,0	Conguillio	83,6	Alerce Costero	307,0310358	Conguillio	101,04914261400	Alerce Costero
ANP		1975			Alto		309,7	523	7,95	30	1	23	900	-9999	100	1.401,76	6,93	15.334,54	76.888,20	158,1	Conguillio	47,8	Mocho - Choshuenco	176,7271759	Conguillio	54,23261919290	Mocho - Choshuenco
ANP		1975			Alto		599,33	1210	25,94	30	1	21	100	10	1	1.695,12	3,4	1.776,92	90.338,73	338,6	Conguillio	33,0	Alerce Andino	356,3378944	Conguillio	45,62583670650	Alerce Andino
ANP		1975			Alto		1.915,07	1462	21,47	21	100	10	900	10	1	1.596,39	3,63	5.104,70	94.326,35	241,4	Conguillio	65,3	Llanquihue	259,8557482	Conguillio	79,81825734510	Llanquihue
ANP		1975			Alto		989,41	1395	24,84	26	0	76	900	68	100	1.623,50	4,23	7.407,18	96.537,64	184,2	Conguillio	52,9	Mocho - Choshuenco	201,1052627	Conguillio	58,55268920460	Mocho - Choshuenco
ANP		1975			Alto		597,42	630	2,36	33	0	2	900	-9999	100	1.422,64	6,54	14.139,07	75.125,82	64,2	Conguillio	168,2	Mocho - Choshuenco	79,57790133	Conguillio	173,06057793400	Mocho - Choshuenco
ANP		1975			Alto		2.643,24	803	4,1	30	1	49	900	24	0	2.149,92	4,38	12.310,15	57.460,64	334,1	Conguillio	20,7	Hornopiren	349,9404651	Conguillio	32,76242111630	Hornopiren
ANP		1975			Alto		2.484,42	1436	38,23	21	100	42	100	26	100	1.678,03	2,9	6.744,29	78.740,61	497,7	Conguillio	18,6	Corcovado	513,6671565	Conguillio	31,42796540890	Futaleuf�
ANP		1975			Alto		947,86	445	7,13	30	1	9	1	-9999	100	1.380,63	7,38	15.722,35	77.636,25	468,0	Conguillio	18,4	Chilo�	486,1257049	Conguillio	39,48382437960	Chilo�
ANP		1975			Alto		2.860,52	1817	0,95	-9999	100	9	1	-9999	100	1.222,25	2,88	20.181,87	108.574,10	203,4	Conguillio	8,5	Alerce Costero	222,3851433	Conguillio	19,12216313140	Alerce Costero
ANP		1975			Alto		1.307,43	1022	6,46	26	0	0	900	20	0	2.073,70	3,65	6.207,66	65.160,47	35,3	Conguillio	167,3	Mocho - Choshuenco	52,19453402	Conguillio	172,74332299200	Mocho - Choshuenco
ANP		1975			Alto		1.832,62	1124	1,97	32	0	25	900	10	1	1.997,76	3,65	5.067,21	66.323,70	115,6	Conguillio	41,0	Mocho - Choshuenco	134,4662935	Conguillio	47,86538010040	Mocho - Choshuenco
ANP		1975			Alto		374,67	1805	14,04	-9999	100	25	900	-9999	100	1.041,27	1,54	25.632,33	113.745,93	12,3	Conguillio	147,9	Mocho - Choshuenco	27,29010909	Conguillio	153,29402656200	Mocho - Choshuenco
ANP		1975			Alto		3.704,56	1468	28,1	30	1	15	900	10	1	1.631,87	2,99	8.085,60	80.081,70	106,9	Conguillio	97,3	Alerce Costero	126,671236	Conguillio	108,07612448600	Alerce Costero
ANP		1975			Alto		2.274,69	1062	9,11	30	1	1	900	10	1	1.762,70	3,64	4.204,82	86.133,03	111,8	Conguillio	35,6	Mocho - Choshuenco	130,4994796	Conguillio	42,39952688480	Mocho - Choshuenco
ANP		1975			Alto		665,87	1276	27,99	21	100	9	1	23	0	1.623,50	4,23	7.578,91	96.759,68	295,7	Conguillio	90,9	Alerce Costero	314,6485527	Conguillio	108,28505294700	Alerce Costero
ANP		1975			Alto		343,98	657	3,39	26	0	23	900	20	0	1.479,92	5,23	15.951,84	57.865,06	26,7	Conguillio	98,8	Mocho - Choshuenco	45,72275617	Conguillio	103,62467404200	Mocho - Choshuenco
ANP		1975			Alto		483,53	972	3,63	32	0	54	900	23	0	1.844,58	3,17	3.939,27	75.875,31	522,5	Conguillio	10,0	Corcovado	538,4287485	Conguillio	36,51589348240	Corcovado
ANP		1975			Alto		970,92	1442	18,43	30	1	20	900	10	1	1.623,50	4,12	7.131,36	96.331,84	12,2	Conguillio	121,0	Mocho - Choshuenco	25,37015768	Conguillio	126,35465371200	Mocho - Choshuenco
ANP		1975			Alto		1.615,00	960	6,06	30	1	0	900	10	1	2.078,35	3,86	7.573,89	63.867,38	29,7	Conguillio	163,6	Mocho - Choshuenco	46,37546354	Conguillio	169,06688729500	Mocho - Choshuenco
ANP		1975			Alto		269,67	1121	20,1	30	1	52	900	23	0	1.623,50	4,23	8.035,52	97.208,24	430,4	Conguillio	5,8	Chilo�	448,8276342	Conguillio	13,65330839690	Chilo�
ANP		1975			Alto		3.227,58	298	14,51	30	1	14	900	26	100	1.060,93	7,33	11.480,91	40.836,31	343,6	Conguillio	45,2	Alerce Andino	361,6027726	Conguillio	57,65928474570	Alerce Andino
ANP		1975			Alto		176,29	575	0,75	33	0	24	900	23	0	2.152,79	4,71	6.632,87	50.295,62	32,7	Conguillio	108,9	Mocho - Choshuenco	52,11561556	Conguillio	113,83384438300	Mocho - Choshuenco
ANP		1975			Alto		1.153,65	1203	5,55	26	0	24	900	20	0	1.986,46	3,48	2.120,51	69.662,08	205,8	Conguillio	20,0	Alerce Costero	224,7850966	Conguillio	31,48363284160	Alerce Costero
ANP		1975			Alto		2.022,94	1518	18,2	26	0	9	1	20	0	1.586,49	3,32	3.062,51	91.866,57	355,0	Conguillio	10,7	Hornopiren	371,7968724	Conguillio	22,68099998520	Hornopiren
ANP		1975			Alto		1.120,39	520	6,93	26	0	85	900	-9999	100	1.389,73	6,93	14.746,39	76.606,10	527,7	Conguillio	66,3	Chilo�	545,7521765	Conguillio	90,89988203770	Chilo�
ANP		1975			Alto		2.867,56	814	10,07	33	0	9	1	23	0	1.450,89	5,71	11.362,08	65.343,60	115,9	Conguillio	16,9	Mocho - Choshuenco	133,9217356	Conguillio	23,63824301300	Mocho - Choshuenco
ANP		1975			Alto		4.312,00	1666	34,42	30	1	25	900	10	1	1.631,87	2,99	8.644,98	80.635,78	61,3	Conguillio	70,7	Mocho - Choshuenco	80,25057595	Conguillio	75,57460664200	Mocho - Choshuenco
ANP		1975			Alto		1.005,84	680	8,49	30	1	17	0	10	1	1.461,15	5,39	14.068,72	59.678,04	223,4	Conguillio	69,9	Alerce Costero	241,7223542	Conguillio	81,81345164190	Alerce Costero
ANP		1975			Alto		1.656,43	1239	18,23	30	1	2	900	36	0	1.750,04	3,06	5.438,78	77.362,24	300,4	Conguillio	85,8	Llanquihue	319,2063556	Conguillio	102,08354015900	Llanquihue
ANP		1975			Alto		1.442,08	186	1,22	4	100	34	900	-9999	100	1.330,20	8,51	18.006,36	80.811,12	20,7	Conguillio	102,6	Mocho - Choshuenco	39,70916417	Conguillio	107,44084942400	Mocho - Choshuenco
ANP		1975			Alto		1.785,41	1072	38,57	26	0	24	900	10	1	1.762,70	3,58	4.537,47	86.256,66	217,9	Conguillio	22,0	Alerce Costero	236,9526568	Conguillio	38,04718461020	Alerce Costero
ANP		1975			Alto		1.034,23	208	0,75	32	0	10	900	23	0	1.388,35	7	343,72	1.956,96	195,5	Conguillio	70,5	Mocho - Choshuenco	213,4905018	Conguillio	75,51078965810	Mocho - Choshuenco
ANP		1975			Alto		3.509,17	817	19,63	30	1	9	1	10	1	2.110,47	4,38	12.470,29	57.351,16	429,3	Conguillio	16,0	Chilo�	447,658067	Conguillio	19,51189690300	Chilo�
ANP		1975			Alto		1.946,15	1115	13,17	21	100	14	900	26	100	2.088,59	3,99	8.750,66	62.920,93	8,8	Conguillio	151,4	Mocho - Choshuenco	25,0034673	Conguillio	156,75490442200	Mocho - Choshuenco
ANP		1975			Alto		3.160,90	751	11,99	30	1	25	900	26	100	2.041,22	4,62	6.941,29	41.568,29	285,1	Conguillio	0,5	Llanquihue	302,3129605	Conguillio	11,06329499940	Llanquihue
ANP		1975			Alto		3.452,09	1037	23,9	26	0	19	900	26	100	2.105,79	4,38	13.220,07	58.485,32	98,8	Conguillio	204,3	Mocho - Choshuenco	113,4186928	Conguillio	209,43752488800	Mocho - Choshuenco
ANP		1975			Alto		1.739,69	1111	33,53	30	1	15	900	10	1	1.762,70	3,58	4.680,22	86.185,65	496,6	Conguillio	50,9	Corcovado	514,3074684	Conguillio	83,00113761110	Chilo�
ANP		1975			Alto		1.201,90	1739	17,35	30	1	9	1	26	100	1.544,78	3,29	4.923,87	94.027,81	408,0	Conguillio	31,9	Chilo�	426,0997196	Conguillio	47,20059803010	Chilo�
ANP		1975			Alto		5.468,15	1719	23,31	21	100	34	900	26	100	1.630,40	3,01	8.352,94	81.771,58	295,2	Conguillio	54,4	Llanquihue	313,6419286	Conguillio	70,66669704850	Llanquihue
ANP		1975			Alto		4.490,90	683	11,8	33	0	21	100	19	0	1.450,82	6,49	11.211,57	70.820,13	357,0	Conguillio	30,4	Hornopiren	372,7053691	Conguillio	41,32735236210	Hornopiren
ANP		1975			Alto		2.383,06	1056	4,76	26	0	9	1	20	0	2.057,09	3,86	7.457,53	64.263,76	172,9	Conguillio	45,7	Mocho - Choshuenco	188,6975192	Conguillio	52,17243453090	Mocho - Choshuenco
ANP		1975			Alto		1.620,99	1003	8,79	30	1	4	0	10	1	1.844,58	3,17	5.029,85	76.854,91	95,9	Conguillio	26,6	Mocho - Choshuenco	112,0219911	Conguillio	32,09311353110	Mocho - Choshuenco
ANP		1975			Alto		997,97	1719	9,37	21	100	17	0	10	1	1.537,34	3,36	5.445,95	94.597,97	44,2	Conguillio	101,7	Mocho - Choshuenco	63,43981514	Conguillio	106,61414608400	Mocho - Choshuenco
ANP		1975			Alto		3.163,31	742	13,8	30	1	89	900	10	1	1.450,89	5,83	10.808,93	65.192,05	128,9	Conguillio	27,0	Mocho - Choshuenco	144,4026691	Conguillio	32,40573966250	Mocho - Choshuenco
ANP		1975			Alto		2.464,85	1220	10,45	26	0	5	900	26	100	1.970,12	3,65	5.604,27	66.185,88	32,2	Conguillio	158,9	Mocho - Choshuenco	46,64794082	Conguillio	163,79171559000	Mocho - Choshuenco
ANP		1975			Alto		1.252,32	1154	23,75	21	100	9	1	10	1	1.844,58	3,17	4.233,14	75.971,12	296,2	Conguillio	90,5	Alerce Costero	315,1676151	Conguillio	107,69189761100	Alerce Costero
ANP		1975			Alto		5.396,28	1776	12,91	26	0	19	900	26	100	1.630,40	3,01	8.487,09	81.661,93	95,6	Conguillio	187,7	Alerce Costero	110,9662927	Conguillio	193,77181875000	Mocho - Choshuenco
ANP		1975			Alto		1.960,75	768	5,99	30	1	2	900	10	1	1.460,73	5,77	11.168,97	63.912,10	119,4	Conguillio	141,2	Alerce Costero	137,9474542	Conguillio	154,03732053100	Alerce Costero
ANP		1975			Alto		3.853,86	828	7,66	21	100	21	100	23	0	2.110,47	4,29	13.137,13	58.017,26	458,8	Conguillio	26,8	Corcovado	475,4453022	Conguillio	64,57566771640	Corcovado
ANP		1975			Alto		4.192,81	1423	32,74	30	1	8	0	10	1	1.620,06	3,13	7.186,28	83.217,85	22,8	Conguillio	107,5	Mocho - Choshuenco	41,32441411	Conguillio	112,37802440300	Mocho - Choshuenco
ANP		1975			Alto		4.846,73	697	7,23	33	0	74	900	20	0	1.457,89	5,91	10.435,04	66.661,54	275,0	Conguillio	10,8	Llanquihue	292,3661073	Conguillio	23,72374012740	Llanquihue
ANP		1975			Alto		3.975,08	851	9,47	30	1	27	900	10	1	2.110,47	4,29	13.079,07	57.902,10	21,8	Conguillio	126,9	Mocho - Choshuenco	41,12304063	Conguillio	131,74768772400	Mocho - Choshuenco
ANP		1975			Alto		2.900,50	1593	29,76	30	1	2	900	10	1	1.678,03	3,06	6.710,37	78.581,37	112,2	Conguillio	72,5	Alerce Costero	130,9443136	Conguillio	83,12564156660	Alerce Costero
ANP		1975			Alto		2.812,30	847	15,6	21	100	20	900	10	1	2.062,02	4,53	6.536,01	43.244,23	375,9	Conguillio	37,1	Chilo�	394,3008964	Conguillio	68,03779384180	Chilo�
ANP		1975			Alto		1.896,94	1312	10,43	33	0	72	900	20	0	1.924,80	3,48	3.302,19	68.944,02	296,8	Conguillio	40,5	Hornopiren	312,6028215	Conguillio	53,86708747930	Llanquihue
ANP		1975			Alto		1.546,50	1431	24,58	26	0	0	900	10	1	1.825,69	3,24	4.045,35	75.585,36	130,7	Conguillio	230,4	Alerce Costero	145,0763697	Conguillio	241,83946859300	Mocho - Choshuenco
ANP		1975			Alto		2.746,47	1132	14,51	30	1	24	900	20	0	2.037,90	3,58	6.560,19	65.450,16	203,1	Conguillio	39,1	Alerce Costero	221,9773963	Conguillio	48,85989195620	Alerce Costero
ANP		1975			Alto		2.824,87	1508	27,17	21	100	0	900	26	100	1.737,11	3,06	6.471,75	78.268,98	52,7	Conguillio	197,1	Mocho - Choshuenco	73,92419815	Conguillio	202,57790921500	Mocho - Choshuenco
ANP		1975			Alto		2.862,60	399	20,55	30	1	9	1	-9999	100	1.439,51	6,52	11.397,89	72.242,99	72,5	Conguillio	121,7	Mocho - Choshuenco	92,10908941	Conguillio	127,41858756900	Mocho - Choshuenco
ANP		1975			Alto		6.690,31	671	6,42	33	0	6	900	19	0	1.448,24	6,31	10.117,15	68.642,47	123,2	Conguillio	103,7	Alerce Costero	142,7602963	Conguillio	116,08644896900	Alerce Costero
ANP		1975			Alto		1.384,54	710	4,82	30	1	21	100	10	1	1.463,12	5,59	15.676,78	56.314,29	295,4	Conguillio	7,8	Llanquihue	312,9557029	Conguillio	24,03011298460	Llanquihue
ANP		1975			Alto		330,02	1347	31,16	21	100	9	1	10	1	1.537,34	3,36	6.208,25	95.312,29	175,7	Conguillio	45,0	Mocho - Choshuenco	191,824159	Conguillio	51,14267408470	Mocho - Choshuenco
ANP		1975			Alto		2.105,85	1306	27,49	70	100	24	900	26	100	1.902,36	3,25	2.581,15	72.757,96	42,5	Conguillio	167,5	Mocho - Choshuenco	56,66698608	Conguillio	172,42826604500	Mocho - Choshuenco
ANP		1975			Alto		6.737,21	677	2,57	30	1	10	900	10	1	1.448,24	6,16	9.982,01	68.077,69	380,7	Conguillio	38,1	Chilo�	398,927037	Conguillio	66,10124946480	Chilo�
ANP		1975			Alto		266,96	487	8,29	30	1	24	900	26	100	1.819,54	5,7	14.712,46	32.573,81	216,6	Conguillio	23,9	Alerce Costero	235,5558971	Conguillio	39,24824901050	Alerce Costero
ANP		1975			Alto		763,11	565	0,75	26	0	8	0	10	1	2.121,52	4,64	6.867,31	48.810,29	110,9	Conguillio	80,4	Alerce Costero	130,1901511	Conguillio	89,80960740330	Alerce Costero
ANP		1975			Alto		2.280,30	700	0,95	30	1	40	900	10	1	1.418,71	5,65	19.368,85	51.305,05	216,5	Conguillio	71,5	Llanquihue	234,5078261	Conguillio	83,05674366420	Llanquihue
ANP		1975			Alto		3.259,87	1192	8,16	26	0	22	900	10	1	1.970,12	3,54	5.202,11	67.045,36	45,8	Conguillio	190,2	Mocho - Choshuenco	59,62188981	Conguillio	195,02976004000	Mocho - Choshuenco
ANP		1975			Alto		1.548,61	1015	9,42	4	100	9	1	23	0	1.583,45	4,3	9.950,32	99.175,67	499,9	Conguillio	43,2	Corcovado	517,4760525	Conguillio	76,37957831270	Corcovado
ANP		1975			Alto		961,39	444	20,63	30	1	34	900	-9999	100	1.377,29	7,49	14.954,66	77.540,46	436,4	Conguillio	20,2	Chilo�	454,5671966	Conguillio	25,28358001120	Chilo�
ANP		1975			Alto		3.377,76	1248	27,32	30	1	34	900	10	1	1.718,09	3,13	7.068,48	83.901,51	105,9	Conguillio	45,1	Mocho - Choshuenco	124,8065996	Conguillio	51,79469129590	Mocho - Choshuenco
ANP		1975			Alto		3.832,44	1448	27,52	26	0	9	1	10	1	1.655,52	3,13	7.548,32	83.347,55	37,0	Conguillio	83,9	Mocho - Choshuenco	54,13642092	Conguillio	88,92912065880	Mocho - Choshuenco
ANP		1975			Alto		1.960,34	1432	25,35	30	1	24	900	20	0	1.631,28	3,23	3.910,83	91.680,19	251,1	Conguillio	68,5	Alerce Costero	269,7614457	Conguillio	84,98004126020	Alerce Costero
ANP		1975			Alto		2.740,03	874	9,72	30	1	25	900	10	1	2.100,18	4,07	9.870,74	62.187,24	237,4	Conguillio	45,0	Llanquihue	254,7908892	Conguillio	56,52301370450	Llanquihue
ANP		1975			Alto		64,37	928	24,66	30	1	14	900	26	100	1.740,25	3,34	3.793,86	88.867,41	53,9	Conguillio	151,5	Mocho - Choshuenco	70,94138295	Conguillio	156,40388629600	Mocho - Choshuenco
ANP		1975			Alto		4.064,99	969	25,87	30	1	28	900	10	1	2.105,79	4,23	13.198,95	58.851,10	11,8	Conguillio	156,6	Mocho - Choshuenco	26,52902591	Conguillio	161,53559664800	Mocho - Choshuenco
ANP		1975			Alto		5.509,39	1475	24,17	21	100	82	900	24	0	1.627,13	2,99	9.287,95	81.347,11	339,4	Conguillio	28,3	Hornopiren	355,1876831	Conguillio	38,50845575420	Hornopiren
ANP		1975			Alto		2.812,52	926	11,02	30	1	3	900	26	100	2.074,54	4,62	7.351,15	42.852,45	278,7	Conguillio	10,4	Llanquihue	296,2192021	Conguillio	25,85491518970	Llanquihue
ANP		1975			Alto		2.178,02	727	7,83	30	1	84	900	19	0	1.461,55	5,74	10.933,68	62.257,46	483,6	Conguillio	22,2	Corcovado	499,5961442	Conguillio	32,73965355740	Futaleuf�
ANP		1975			Alto		4.176,45	1716	17,16	21	100	27	900	26	100	1.647,48	3,32	7.963,87	79.757,92	16,6	Conguillio	147,9	Mocho - Choshuenco	31,49705994	Conguillio	152,77496705200	Mocho - Choshuenco
ANP		1975			Alto		272,02	615	7,65	26	0	8	0	20	0	1.469,20	5,59	12.457,69	59.810,36	93,7	Conguillio	177,8	Alerce Costero	109,9026205	Conguillio	185,74865514200	Mocho - Choshuenco
ANP		1975			Alto		2.451,72	1042	16,78	26	0	7	900	20	0	1.904,21	3,29	2.782,55	70.986,49	289,5	Conguillio	22,7	Llanquihue	305,5601955	Conguillio	34,73767317220	Llanquihue
ANP		1975			Alto		2.076,48	550	1,43	32	0	5	900	-9999	100	1.381,31	7,13	13.368,96	75.642,39	151,4	Conguillio	29,0	Mocho - Choshuenco	169,2674023	Conguillio	34,75810044820	Mocho - Choshuenco
ANP		1975			Alto		503,76	1329	10,03	26	0	9	1	68	100	1.547,02	4,06	8.423,30	97.628,91	333,1	Conguillio	3,9	Alerce Andino	350,0896542	Conguillio	19,36295274820	Alerce Andino
ANP		1975			Alto		4.128,79	1176	9,3	26	0	9	1	23	0	2.132,39	4,71	11.442,20	55.705,14	234,2	Conguillio	26,0	Alerce Costero	253,1393185	Conguillio	39,95860466540	Alerce Costero
ANP		1975			Alto		2.248,51	1140	18,74	30	1	9	1	10	1	1.718,09	3,41	6.400,94	85.049,10	499,4	Conguillio	53,7	Chilo�	517,2017345	Conguillio	76,90097190600	Chilo�
ANP		1975			Alto		53,77	903	2,05	44	0	0	900	10	1	1.740,25	3,41	4.422,19	87.988,92	42,0	Conguillio	157,4	Mocho - Choshuenco	56,59799038	Conguillio	162,81275765300	Mocho - Choshuenco
ANP		1975			Alto		1.409,48	1182	26,25	21	100	25	900	10	1	1.758,82	3,58	5.679,72	86.036,49	28,8	Conguillio	147,1	Mocho - Choshuenco	44,35949806	Conguillio	152,03307893600	Mocho - Choshuenco
ANP		1975			Alto		3.122,39	852	5,48	32	0	21	100	24	0	2.100,18	4,07	10.568,12	61.640,43	281,9	Conguillio	8,6	Llanquihue	298,2929578	Conguillio	18,88541460610	Llanquihue
ANP		1975			Alto		3.325,22	1264	5,26	30	1	9	1	10	1	1.718,09	3,47	7.565,31	83.739,41	280,9	Conguillio	78,0	Alerce Costero	299,8264312	Conguillio	95,65712216930	Alerce Costero
ANP		1975			Alto		4.130,29	1209	22,64	30	1	9	1	10	1	2.105,79	4,23	12.768,63	59.470,10	518,3	Conguillio	55,9	Chilo�	536,441923	Conguillio	80,41989099000	Chilo�
ANP		1975			Alto		1.094,35	687	6,09	30	1	5	900	10	1	1.414,36	5,54	13.312,27	58.149,66	343,5	Conguillio	15,7	Alerce Andino	360,7021796	Conguillio	32,05860801210	Alerce Andino
ANP		1975			Alto		977,31	689	2,72	30	1	20	900	20	0	1.414,36	5,54	13.374,08	58.030,86	302,9	Conguillio	74,2	Llanquihue	321,6154893	Conguillio	90,44866199320	Llanquihue
ANP		1975			Alto		2.950,24	1319	6,06	26	0	5	900	10	1	1.924,80	3,29	3.692,03	69.733,29	72,0	Conguillio	152,8	Mocho - Choshuenco	89,86838112	Conguillio	158,11733840200	Mocho - Choshuenco
ANP		1975			Alto		2.047,08	1767	4,11	-9999	100	25	900	-9999	100	900,6	1,24	33.628,73	121.837,25	349,3	Conguillio	45,3	Alerce Andino	367,1914801	Conguillio	58,49507739870	Alerce Andino
ANP		1975			Alto		2.726,39	1271	10,43	32	0	5	900	23	0	1.718,09	3,5	7.201,70	84.360,45	30,6	Conguillio	123,8	Mocho - Choshuenco	49,95166458	Conguillio	128,72143120000	Mocho - Choshuenco
ANP		1975			Alto		4.733,93	603	9,83	26	0	48	900	10	1	1.412,48	5,83	9.274,28	65.461,02	364,7	Conguillio	22,3	Hornopiren	380,5474323	Conguillio	35,84242759910	Hornopiren
ANP		1975			Alto		35,18	592	16,51	30	1	9	1	10	1	1.422,90	5,61	14.197,01	56.966,42	188,9	Conguillio	60,9	Mocho - Choshuenco	206,5615562	Conguillio	66,21405737080	Mocho - Choshuenco
ANP		1975			Alto		4.167,20	668	5,48	30	1	54	900	19	0	1.386,48	5,84	19.420,07	48.820,86	131,3	Conguillio	139,0	Alerce Costero	149,9563997	Conguillio	152,82299820500	Alerce Costero
ANP		1975			Alto		1.407,58	570	1,72	30	1	2	900	10	1	2.116,66	4,64	7.570,49	48.979,67	85,0	Conguillio	130,5	Alerce Costero	104,3794429	Conguillio	139,21617555500	Mocho - Choshuenco
ANP		1975			Alto		4.862,28	1219	31,53	30	1	34	900	10	1	2.104,86	4,53	12.228,32	56.467,34	90,8	Conguillio	37,5	Mocho - Choshuenco	109,060775	Conguillio	42,48428535920	Mocho - Choshuenco
ANP		1975			Alto		3.528,70	1413	22,53	30	1	9	1	10	1	1.685,82	3,29	6.844,46	78.388,85	7,8	Conguillio	126,8	Mocho - Choshuenco	27,24755018	Conguillio	131,61517798400	Mocho - Choshuenco
ANP		1975			Alto		4.205,04	1014	14,94	26	0	4	0	10	1	2.121,68	4,71	11.329,42	55.338,40	316,0	Conguillio	8,5	Alerce Andino	333,2836292	Conguillio	17,18342786670	Alerce Andino
ANP		1975			Alto		1.415,99	1024	6,63	4	100	24	900	20	0	1.564,94	4,3	10.499,45	99.727,76	109,1	Conguillio	14,5	Mocho - Choshuenco	126,519889	Conguillio	19,36576853250	Mocho - Choshuenco
ANP		1975			Alto		1.515,53	568	0,95	30	1	20	900	26	100	2.116,66	4,62	7.594,08	48.909,41	121,7	Conguillio	37,7	Mocho - Choshuenco	140,4863421	Conguillio	44,55483005280	Mocho - Choshuenco
ANP		1975			Alto		3.769,21	1562	29,29	30	1	15	900	10	1	1.685,82	3,29	7.149,83	78.699,86	89,9	Conguillio	97,8	Mocho - Choshuenco	109,4320236	Conguillio	104,08375385400	Mocho - Choshuenco
ANP		1975			Alto		2.342,06	1206	13,26	30	1	5	900	10	1	1.718,09	3,5	6.960,13	84.764,65	102,0	Conguillio	108,3	Alerce Costero	121,6942007	Conguillio	119,19957245400	Alerce Costero
ANP		1975			Alto		4.239,43	968	22,25	30	1	9	1	10	1	2.121,68	4,71	11.319,51	55.272,92	36,5	Conguillio	84,8	Mocho - Choshuenco	54,38186483	Conguillio	89,72910893940	Mocho - Choshuenco
ANP		1975			Alto		1.383,19	725	15,61	33	0	7	900	10	1	1.414,68	5,59	11.373,03	60.376,89	7,8	Conguillio	127,8	Mocho - Choshuenco	27,19158762	Conguillio	132,62947416100	Mocho - Choshuenco
ANP		1975			Alto		2.638,18	515	8,16	26	0	25	900	-9999	100	1.381,31	7,22	13.024,55	75.515,94	69,3	Conguillio	124,8	Mocho - Choshuenco	88,77416926	Conguillio	130,37436477800	Mocho - Choshuenco
ANP		1975			Alto		3.983,27	1633	4,68	30	1	9	1	10	1	1.685,82	3,32	7.403,29	78.951,77	477,2	Conguillio	11,0	Corcovado	493,5524756	Conguillio	44,57655195890	Corcovado
ANP		1975			Alto		4.688,30	548	18,29	30	1	5	900	10	1	1.412,48	5,99	9.096,98	65.179,11	94,7	Conguillio	32,7	Mocho - Choshuenco	112,8265788	Conguillio	37,69023582540	Mocho - Choshuenco
ANP		1975			Alto		3.855,49	1129	11,82	33	0	4	0	10	1	1.958,20	3,58	7.044,07	65.671,46	507,1	Conguillio	8,4	Futaleuf�	522,9269342	Conguillio	17,65080852410	Futaleuf�
ANP		1975			Alto		1.445,82	1059	9,02	30	1	40	900	10	1	1.758,82	3,4	6.314,03	85.731,46	320,2	Conguillio	5,3	Alerce Andino	336,558576	Conguillio	18,11252562800	Alerce Andino
ANP		1975			Alto		353,75	663	11,91	30	1	17	0	10	1	1.422,59	5,37	12.009,11	59.364,21	155,9	Conguillio	29,9	Mocho - Choshuenco	173,5056316	Conguillio	34,69906647210	Mocho - Choshuenco
ANP		1975			Alto		4.462,82	1050	32,05	30	1	34	900	10	1	2.068,74	4,23	12.829,80	59.629,95	28,5	Conguillio	124,9	Mocho - Choshuenco	47,88919065	Conguillio	129,84848319200	Mocho - Choshuenco
ANP		1975			Alto		6.606,63	510	17,56	30	1	7	900	10	1	1.417,43	6,62	9.043,68	68.513,42	479,6	Conguillio	18,6	Corcovado	495,5823596	Conguillio	41,12802758560	Futaleuf�
ANP		1975			Alto		3.229,74	1054	12,6	33	0	32	900	26	100	1.737,11	3,14	6.074,93	77.299,75	33,6	Conguillio	123,8	Mocho - Choshuenco	52,96510559	Conguillio	128,74209117300	Mocho - Choshuenco
ANP		1975			Alto		275,21	1462	32,35	21	100	9	1	35	100	1.529,29	2,96	5.431,91	93.168,82	0,4	Conguillio	126,7	Mocho - Choshuenco	11,64350223	Conguillio	131,87387218800	Mocho - Choshuenco
ANP		1975			Alto		6.047,79	415	9,97	32	0	74	900	19	0	1.412,95	6,18	8.762,22	66.431,46	325,6	Conguillio	4,4	Alerce Andino	342,2372096	Conguillio	15,24902071490	Alerce Andino
ANP		1975			Alto		1.472,37	1558	26,91	-9999	100	24	900	-9999	100	968,18	1,51	29.013,14	117.551,46	23,2	Conguillio	149,7	Mocho - Choshuenco	38,34079051	Conguillio	154,61452913100	Mocho - Choshuenco
ANP		1975			Alto		4.148,64	1226	38,07	33	0	0	900	23	0	1.958,20	3,58	6.713,30	66.249,62	33,9	Conguillio	152,1	Mocho - Choshuenco	48,20921932	Conguillio	157,51608108600	Mocho - Choshuenco
ANP		1975			Alto		3.074,16	1097	23,43	32	0	9	1	26	100	1.825,69	3,14	5.335,95	76.229,56	485,9	Conguillio	18,5	Futaleuf�	501,7629719	Conguillio	24,60025214290	Futaleuf�
ANP		1975			Alto		2.941,87	1452	22,07	30	1	34	900	10	1	1.718,09	3,47	7.955,45	83.915,64	179,1	Conguillio	56,0	Mocho - Choshuenco	197,1321174	Conguillio	61,07514867080	Mocho - Choshuenco
ANP		1975			Alto		5.757,05	494	21,5	30	1	20	900	10	1	1.412,48	6,18	8.660,07	66.001,26	304,0	Conguillio	88,8	Llanquihue	322,899891	Conguillio	105,07948150900	Llanquihue
ANP		1975			Alto		129,96	571	18,09	30	1	9	1	10	1	1.422,59	5,92	12.032,47	58.836,30	499,5	Conguillio	38,5	Chilo�	517,6077414	Conguillio	63,30240419640	Chilo�
ANP		1975			Alto		2.558,48	1450	26,64	30	1	84	900	10	1	1.718,09	3,5	7.681,26	84.310,18	333,1	Conguillio	30,9	Hornopiren	348,8674354	Conguillio	42,86064921110	Hornopiren
ANP		1975			Alto		1.458,14	1681	27,55	26	0	21	100	20	0	1.585,16	3,09	4.915,75	91.476,41	96,4	Conguillio	86,0	Mocho - Choshuenco	115,3373353	Conguillio	92,48714436270	Mocho - Choshuenco
ANP		1975			Alto		2.415,03	1053	11,99	21	100	25	900	10	1	2.083,50	4,39	7.786,93	45.075,29	61,1	Conguillio	145,0	Mocho - Choshuenco	79,28343958	Conguillio	150,07294219100	Mocho - Choshuenco
ANP		1975			Alto		2.424,53	1440	30,22	30	1	25	900	10	1	1.718,09	3,5	7.625,22	84.438,50	301,6	Conguillio	70,4	Llanquihue	320,3191952	Conguillio	86,59641576690	Llanquihue
ANP		1975			Alto		2.070,85	978	17,29	26	0	76	900	19	0	2.074,54	4,48	8.290,22	43.678,80	196,8	Conguillio	65,3	Mocho - Choshuenco	213,4221539	Conguillio	70,89658148700	Mocho - Choshuenco
ANP		1975			Alto		4.572,57	1552	12,11	30	1	8	0	10	1	1.627,13	3,3	9.661,23	81.935,67	89,5	Conguillio	76,9	Mocho - Choshuenco	108,240674	Conguillio	83,18406261220	Mocho - Choshuenco
ANP		1975			Alto		4.390,11	1515	25,53	30	1	32	900	26	100	1.627,13	3,3	9.288,27	82.408,52	18,0	Conguillio	140,5	Mocho - Choshuenco	32,03826192	Conguillio	145,90097771000	Mocho - Choshuenco
ANP		1975			Alto		7.437,87	479	12,19	30	1	17	0	19	0	1.309,95	6,68	17.440,57	16.115,13	208,8	Conguillio	8,5	Alerce Costero	227,701906	Conguillio	16,18671025320	Alerce Costero
ANP		1975			Alto		2.451,89	1005	8,81	21	100	9	1	26	100	2.116,66	4,58	7.963,36	48.097,28	504,9	Conguillio	58,4	Chilo�	522,7238398	Conguillio	81,96519479700	Chilo�
ANP		1975			Alto		7.425,75	487	12,05	30	1	0	900	19	0	1.309,95	6,68	17.524,70	16.053,55	95,6	Conguillio	227,3	Mocho - Choshuenco	110,3730976	Conguillio	232,25850503700	Mocho - Choshuenco
ANP		1975			Alto		461,8	914	7,65	32	0	20	900	23	0	1.791,68	3,4	6.213,09	86.657,63	101,1	Conguillio	39,0	Mocho - Choshuenco	119,8171452	Conguillio	45,35851401860	Mocho - Choshuenco
ANP		1975			Alto		1.467,35	1201	24,94	30	1	25	900	36	0	1.638,31	3,32	5.178,80	89.365,92	100,7	Conguillio	99,1	Alerce Costero	120,3871905	Conguillio	109,38435888800	Alerce Costero
ANP		1975			Alto		4.682,57	1320	26,19	26	0	9	1	20	0	1.914,57	3,46	6.728,21	66.673,90	22,7	Conguillio	114,6	Mocho - Choshuenco	42,25592049	Conguillio	119,51020328300	Mocho - Choshuenco
ANP		1975			Alto		4.747,65	1347	20,08	26	0	5	900	26	100	1.914,57	3,46	6.741,07	66.716,07	15,5	Conguillio	127,0	Mocho - Choshuenco	34,84881781	Conguillio	131,84768191000	Mocho - Choshuenco
ANP		1975			Alto		4.122,55	1408	30,36	30	1	5	900	23	0	1.668,61	3,3	9.416,24	82.549,05	87,3	Conguillio	195,8	Mocho - Choshuenco	101,9264487	Conguillio	200,74466147400	Mocho - Choshuenco
ANP		1975			Alto		3.263,44	533	28,61	26	0	20	900	-9999	100	1.403,23	6,9	10.663,33	72.813,24	83,9	Conguillio	37,0	Mocho - Choshuenco	100,5490202	Conguillio	42,05828713940	Mocho - Choshuenco
ANP		1975			Alto		4.671,88	1180	4,5	30	1	20	900	26	100	1.958,20	3,46	7.360,03	65.990,30	463,1	Conguillio	2,6	Chilo�	481,4748384	Conguillio	19,97040039150	Chilo�
ANP		1975			Alto		3.492,49	1429	31,4	21	100	53	900	26	100	1.668,61	3,47	8.873,18	83.303,25	54,5	Conguillio	129,5	Mocho - Choshuenco	73,7458698	Conguillio	134,51022638200	Mocho - Choshuenco
ANP		1975			Alto		4.273,30	635	12,81	30	1	24	900	26	100	1.421,08	5,94	8.673,90	63.247,11	310,7	Conguillio	37,5	Llanquihue	328,8357892	Conguillio	52,71932491800	Alerce Andino
ANP		1975			Alto		4.916,52	1568	14,31	30	1	1	900	10	1	1.685,62	3,32	8.143,66	79.412,14	481,0	Conguillio	15,7	Futaleuf�	496,8022875	Conguillio	22,38947634470	Futaleuf�
ANP		1975			Alto		1.618,50	1103	21,31	30	1	14	900	10	1	1.550,90	4,02	9.832,38	98.857,48	2,6	Conguillio	158,6	Mocho - Choshuenco	21,14819291	Conguillio	163,72058096200	Mocho - Choshuenco
ANP		1975			Alto		4.701,20	891	20,52	30	1	17	0	26	100	2.038,11	3,8	9.546,45	63.675,36	320,7	Conguillio	34,6	Alerce Andino	338,6739745	Conguillio	44,95656693310	Alerce Andino
ANP		1975			Alto		2.753,52	1431	26,6	30	1	0	900	10	1	1.717,28	3,47	8.420,25	84.043,61	119,3	Conguillio	234,2	Mocho - Choshuenco	134,0140012	Conguillio	239,18943534900	Mocho - Choshuenco
ANP		1975			Alto		1.491,61	1097	21,09	30	1	10	900	10	1	1.525,00	4,02	9.790,27	98.706,62	204,8	Conguillio	78,3	Mocho - Choshuenco	222,6886478	Conguillio	83,47643648240	Mocho - Choshuenco
ANP		1975			Alto		2.523,82	1571	27,94	-9999	100	17	0	-9999	100	1.284,48	3,13	19.401,32	108.522,23	189,0	Conguillio	62,0	Mocho - Choshuenco	206,7791855	Conguillio	67,18885049600	Mocho - Choshuenco
ANP		1975			Alto		5.265,52	466	16,9	30	1	19	900	19	0	1.409,01	5,99	8.032,85	64.406,07	114,5	Conguillio	116,7	Alerce Costero	133,8685714	Conguillio	128,67612335800	Alerce Costero
ANP		1975			Alto		5.038,08	1185	30,51	30	1	5	900	10	1	2.075,43	4,01	12.309,92	60.788,16	30,5	Conguillio	153,5	Mocho - Choshuenco	45,59617381	Conguillio	158,42110252300	Mocho - Choshuenco
ANP		1975			Alto		4.301,23	1454	10,31	30	1	19	900	10	1	1.800,36	3,09	4.769,57	73.463,89	105,8	Conguillio	151,7	Alerce Costero	123,9051837	Conguillio	163,51237207700	Alerce Costero
ANP		1975			Alto		2.941,78	1311	16,93	30	1	48	900	10	1	1.668,61	3,59	8.677,44	83.863,23	462,9	Conguillio	35,3	Futaleuf�	478,8644907	Conguillio	41,90657189340	Futaleuf�
ANP		1975			Alto		6.458,40	1200	19,67	30	1	5	900	20	0	2.083,73	4,39	13.776,47	57.635,98	224,1	Conguillio	33,2	Alerce Costero	243,0373396	Conguillio	49,11801562780	Alerce Costero
ANP		1975			Alto		1.451,08	1410	19,98	30	1	20	900	10	1	1.752,35	3,55	7.615,58	85.345,23	253,1	Conguillio	57,5	Llanquihue	271,5209769	Conguillio	72,81285540190	Llanquihue
ANP		1975			Alto		5.741,13	1160	23,06	30	1	9	1	19	0	2.104,86	4,63	12.715,47	56.252,97	233,6	Conguillio	25,1	Alerce Costero	252,6301792	Conguillio	40,00173842110	Alerce Costero
ANP		1975			Alto		1.721,22	307	3,34	33	0	9	1	23	0	1.530,02	6,69	14.335,26	17.942,58	92,4	Conguillio	62,7	Mocho - Choshuenco	111,4061346	Conguillio	69,03339546090	Mocho - Choshuenco
ANP		1975			Alto		5.879,74	1254	19,53	30	1	21	100	23	0	2.083,33	4,63	12.887,57	56.442,41	534,8	Conguillio	70,7	Chilo�	552,9549068	Conguillio	94,68003582080	Chilo�
ANP		1975			Alto		4.374,31	1407	17,79	30	1	10	900	10	1	1.819,34	3,09	4.830,77	73.253,24	144,6	Conguillio	38,4	Mocho - Choshuenco	163,1723994	Conguillio	44,95094015580	Mocho - Choshuenco
ANP		1975			Alto		3.878,62	517	22,16	30	1	20	900	10	1	1.368,01	5,92	8.874,47	61.812,03	12,3	Conguillio	142,4	Mocho - Choshuenco	27,83556387	Conguillio	147,25039391100	Mocho - Choshuenco
ANP		1975			Alto		4.201,63	1107	20,92	26	0	5	900	10	1	1.794,40	3,17	6.424,97	76.845,72	141,3	Conguillio	47,2	Mocho - Choshuenco	160,1361648	Conguillio	53,60101095610	Mocho - Choshuenco
ANP		1975			Alto		4.837,46	1314	30,26	30	1	9	1	26	100	1.685,62	3,31	7.995,84	78.994,88	237,6	Conguillio	43,8	Llanquihue	254,5052347	Conguillio	54,39235424260	Llanquihue
ANP		1975			Alto		6.085,70	1433	22,16	33	0	0	900	23	0	2.068,74	4,33	14.175,29	58.979,78	53,9	Conguillio	82,7	Mocho - Choshuenco	67,58808702	Conguillio	88,11600926240	Mocho - Choshuenco
ANP		1975			Alto		4.483,47	1456	8,1	21	100	11	900	10	1	1.800,36	3,09	4.951,29	73.529,80	104,7	Conguillio	103,5	Alerce Costero	124,4254635	Conguillio	114,36495084700	Alerce Costero
ANP		1975			Alto		3.648,05	1546	23,09	26	0	28	900	10	1	1.653,44	3,46	10.163,16	82.218,87	37,3	Conguillio	182,9	Mocho - Choshuenco	50,80840604	Conguillio	187,78563853200	Mocho - Choshuenco
ANP		1975			Alto		9.585,06	567	5,88	30	1	2	900	19	0	1.257,37	6,65	14.400,09	42.670,80	103,7	Conguillio	192,8	Alerce Costero	118,9510179	Conguillio	202,20578877100	Mocho - Choshuenco
ANP		1975			Alto		1.842,32	1493	21,65	30	1	74	900	68	100	1.461,15	3,29	8.146,18	96.242,72	324,4	Conguillio	3,7	Alerce Andino	341,0291258	Conguillio	14,90788478840	Alerce Andino
ANP		1975			Alto		5.435,28	1324	10,56	30	1	23	900	26	100	2.025,94	3,52	8.723,34	65.048,25	69,6	Conguillio	149,2	Mocho - Choshuenco	87,74561156	Conguillio	154,58091630000	Mocho - Choshuenco
ANP		1975			Alto		2.695,86	1277	13,92	30	1	9	1	26	100	1.717,28	3,59	8.867,48	84.021,57	325,8	Conguillio	5,2	Hornopiren	341,8012719	Conguillio	24,22639977690	Hornopiren
ANP		1975			Alto		5.503,07	1246	30,55	70	100	9	1	26	100	2.041,25	4,01	12.597,77	60.782,46	535,2	Conguillio	3,9	Corcovado	551,2382099	Conguillio	36,43441289270	Corcovado
ANP		1975			Alto		855,35	1025	11,18	30	1	25	900	26	100	2.081,00	4,39	9.511,74	43.726,76	224,7	Conguillio	56,3	Llanquihue	241,8904341	Conguillio	67,46887328250	Llanquihue
ANP		1975			Alto		5.199,65	1044	31,7	21	100	0	900	26	100	1.987,43	3,99	10.755,57	62.796,36	116,5	Conguillio	237,2	Mocho - Choshuenco	131,2954839	Conguillio	242,09327090500	Mocho - Choshuenco
ANP		1975			Alto		4.692,88	1389	30,68	21	100	73	900	10	1	1.814,30	2,92	5.052,26	71.773,33	354,4	Conguillio	58,0	Chilo�	372,8930963	Conguillio	89,54911903820	Chilo�
ANP		1975			Alto		7.974,31	588	15,7	30	1	2	900	19	0	1.275,03	6,34	16.473,09	44.292,65	410,4	Conguillio	16,9	Chilo�	428,7475179	Conguillio	36,70336331960	Chilo�
ANP		1975			Alto		5.633,86	1377	23,43	21	100	5	900	26	100	1.933,61	3,46	7.633,71	66.578,44	100,2	Conguillio	176,0	Alerce Costero	116,6172414	Conguillio	187,41700270000	Alerce Costero
ANP		1975			Alto		25,26	466	23,42	26	0	0	900	20	0	1.376,75	5,76	16.473,39	50.791,34	73,7	Conguillio	207,1	Mocho - Choshuenco	88,48599163	Conguillio	211,99524584600	Mocho - Choshuenco
ANP		1975			Alto		811,55	1010	8,28	30	1	35	0	10	1	2.081,00	4,39	9.563,08	43.937,11	21,4	Conguillio	175,7	Mocho - Choshuenco	43,31258055	Conguillio	181,02861791300	Mocho - Choshuenco
ANP		1975			Alto		5.552,96	1461	13,62	30	1	5	900	10	1	1.828,22	3,37	6.971,21	67.519,94	82,9	Conguillio	159,4	Mocho - Choshuenco	100,624861	Conguillio	164,93705850000	Mocho - Choshuenco
ANP		1975			Alto		1.113,16	1319	20,7	30	1	7	900	10	1	1.486,59	3,81	9.759,08	98.245,25	17,4	Conguillio	171,2	Mocho - Choshuenco	34,43794877	Conguillio	176,29551199800	Mocho - Choshuenco
ANP		1975			Alto		3.054,31	637	7,42	21	100	60	900	19	0	1.358,58	5,92	17.285,00	48.241,61	349,3	Conguillio	14,4	Hornopiren	365,1632173	Conguillio	24,26412462340	Hornopiren
ANP		1975			Alto		6.534,52	1353	10,07	26	0	17	0	10	1	2.058,79	4,33	14.493,19	58.913,40	32,8	Conguillio	183,2	Mocho - Choshuenco	54,47517344	Conguillio	188,62385708900	Mocho - Choshuenco
ANP		1975			Alto		6.626,49	1346	23,59	26	0	5	900	26	100	2.058,79	4,33	14.615,83	58.805,35	63,8	Conguillio	126,0	Mocho - Choshuenco	83,13879783	Conguillio	131,41321211300	Mocho - Choshuenco
ANP		1975			Alto		4.561,57	1138	17,53	30	1	16	900	10	1	1.685,62	3,31	8.056,28	78.763,67	125,9	Conguillio	180,1	Alerce Costero	142,2350623	Conguillio	193,11780519100	Alerce Costero
ANP		1975			Alto		378,97	918	10,48	26	0	17	0	23	0	1.752,35	3,49	7.429,62	86.514,12	100,9	Conguillio	171,3	Alerce Costero	117,6818897	Conguillio	182,79721222500	Alerce Costero
ANP		1975			Alto		2.629,06	506	3,58	30	1	28	900	26	100	1.760,46	5,78	13.562,02	31.801,15	366,1	Conguillio	35,9	Hornopiren	381,8002714	Conguillio	48,63439204630	Hornopiren
ANP		1975			Alto		1.668,85	1435	19,6	30	1	2	900	26	100	1.586,57	2,9	6.267,84	90.181,87	75,0	Conguillio	112,7	Mocho - Choshuenco	94,72451555	Conguillio	118,52213735900	Mocho - Choshuenco
ANP		1975			Alto		156,81	909	3,39	30	1	4	0	20	0	1.748,64	3,42	7.130,11	87.203,77	13,9	Conguillio	167,6	Mocho - Choshuenco	35,67995412	Conguillio	172,89983947400	Mocho - Choshuenco
ANP		1975			Alto		3.702,24	527	16,18	30	1	28	900	10	1	1.368,01	6,1	8.606,01	61.207,88	426,3	Conguillio	1,4	Chilo�	444,8430003	Conguillio	19,70418970410	Chilo�
ANP		1975			Alto		5.832,31	1381	12,64	30	1	14	900	10	1	1.933,61	3,52	8.738,40	65.402,23	517,4	Conguillio	58,9	Chilo�	535,4381681	Conguillio	83,62551445580	Chilo�
ANP		1975			Alto		5.603,78	1308	31,06	30	1	5	900	10	1	2.027,37	4,01	11.810,34	61.889,09	102,4	Conguillio	133,5	Alerce Costero	121,4175772	Conguillio	144,89405624700	Alerce Costero
ANP		1975			Alto		5.863,26	1393	7,65	21	100	9	1	26	100	1.933,61	3,46	8.285,76	66.028,56	310,8	Conguillio	91,6	Llanquihue	329,6335815	Conguillio	107,84587981500	Llanquihue
ANP		1975			Alto		4.162,90	1153	5,73	30	1	9	1	26	100	1.685,62	3,42	8.556,42	79.299,12	307,5	Conguillio	24,3	Hornopiren	323,4944333	Conguillio	42,60800218100	Alerce Andino
ANP		1975			Alto		3.813,73	1159	1,01	30	1	5	900	26	100	1.654,89	3,42	9.219,07	80.105,11	216,5	Conguillio	24,5	Alerce Costero	235,5043499	Conguillio	39,69040362230	Alerce Costero
ANP		1975			Alto		5.683,43	1290	16,61	30	1	4	0	10	1	2.027,37	3,79	11.577,11	62.238,63	330,5	Conguillio	76,6	Llanquihue	349,1497627	Conguillio	89,53510938530	Alerce Andino
ANP		1975			Alto		6.072,23	1395	8,94	30	1	13	900	10	1	1.828,22	3,46	7.644,92	67.019,06	150,9	Conguillio	32,4	Alerce Costero	169,9592922	Conguillio	46,22801635070	Alerce Costero
ANP		1975			Alto		669,32	225	7,09	32	0	17	0	-9999	100	1.347,57	8,18	13.959,29	77.318,44	158,1	Conguillio	24,5	Alerce Costero	177,0960692	Conguillio	36,21730353330	Alerce Costero
ANP		1975			Alto		5.766,95	532	4,9	23	0	9	1	19	0	1.343,62	6,35	18.053,83	45.823,12	286,9	Conguillio	85,9	Alerce Costero	305,8647585	Conguillio	103,58853630000	Alerce Costero
ANP		1975			Alto		6.100,76	1433	10,48	30	1	44	900	10	1	2.041,25	3,92	13.070,22	60.658,28	334,4	Conguillio	65,2	Alerce Andino	352,8235781	Conguillio	75,34960374300	Alerce Andino
ANP		1975			Alto		183,78	1368	30,82	-9999	100	21	100	-9999	100	1.188,86	2,45	21.797,97	110.943,97	355,4	Conguillio	58,9	Chilo�	373,7273236	Conguillio	81,37012285390	Alerce Andino
ANP		1975			Alto		1.166,69	737	6,09	21	100	21	100	10	1	2.032,05	4,73	12.038,47	39.735,72	497,4	Conguillio	32,2	Chilo�	515,7389261	Conguillio	55,81779733480	Chilo�
ANP		1975			Alto		1.618,85	667	20,14	30	1	9	1	10	1	1.394,61	6,26	9.872,99	58.903,90	116,3	Conguillio	104,5	Alerce Costero	135,8889965	Conguillio	116,04908456600	Alerce Costero
ANP		1975			Alto		5.778,12	1361	8,41	32	0	34	900	10	1	1.755,66	2,98	6.949,63	68.279,34	97,6	Conguillio	112,4	Alerce Costero	117,2989823	Conguillio	123,19659732800	Alerce Costero
ANP		1975			Alto		5.016,66	1089	8,48	21	100	24	900	35	100	1.709,24	3,07	6.237,70	75.037,51	31,6	Conguillio	117,2	Mocho - Choshuenco	51,32661371	Conguillio	122,09008013000	Mocho - Choshuenco
ANP		1975			Alto		5.749,43	401	15,91	33	0	8	0	23	0	1.363,58	6,21	7.186,12	63.060,94	120,5	Conguillio	61,6	Alerce Costero	139,5196265	Conguillio	71,68474429420	Mocho - Choshuenco
ANP		1975			Alto		2.139,51	637	12,63	30	1	0	900	10	1	1.378,72	6,26	9.479,49	59.371,06	112,2	Conguillio	237,9	Mocho - Choshuenco	127,0026134	Conguillio	242,77972096500	Mocho - Choshuenco
ANP		1975			Alto		488,75	1349	17,69	30	1	19	900	26	100	1.486,59	3,81	10.365,17	98.657,42	85,5	Conguillio	177,9	Mocho - Choshuenco	101,2827628	Conguillio	183,15758253300	Mocho - Choshuenco
ANP		1975			Alto		7.353,95	1039	28,78	30	1	9	1	26	100	2.072,52	4,3	14.883,78	58.420,56	208,4	Conguillio	53,8	Alerce Costero	226,9997972	Conguillio	63,75653401750	Alerce Costero
ANP		1975			Alto		1.585,47	608	12,63	21	100	9	1	19	0	2.004,24	4,92	12.818,09	38.750,04	540,5	Conguillio	39,7	Futaleuf�	556,1254526	Conguillio	46,50259427540	Futaleuf�
ANP		1975			Alto		3.786,97	1213	19,4	33	0	0	900	10	1	1.707,32	3,42	8.861,70	79.435,70	54,2	Conguillio	204,5	Mocho - Choshuenco	76,06157379	Conguillio	209,95219752000	Mocho - Choshuenco
ANP		1975			Alto		2.924,62	648	3,47	26	0	0	900	10	1	1.378,72	6,08	8.855,56	60.000,40	124,9	Conguillio	245,7	Mocho - Choshuenco	139,7210618	Conguillio	250,57262456200	Mocho - Choshuenco
ANP		1975			Alto		5.188,54	1503	3,39	21	100	72	900	26	100	1.716,50	3,1	6.912,64	76.307,08	475,8	Conguillio	18,6	Corcovado	491,8340893	Conguillio	45,09119317090	Futaleuf�
ANP		1975			Alto		4.685,40	1302	22,62	26	0	0	900	26	100	1.707,60	3,17	7.685,71	77.685,96	115,2	Conguillio	239,6	Mocho - Choshuenco	130,0376835	Conguillio	244,54701925900	Mocho - Choshuenco
ANP		1975			Alto		542,8	1704	20,54	-9999	100	4	0	-9999	100	878,53	1,11	35.861,94	124.475,55	309,3	Conguillio	57,9	Llanquihue	327,7733534	Conguillio	74,17971311850	Llanquihue
ANP		1975			Alto		6.154,94	856	35,04	33	0	27	900	24	0	1.987,43	3,63	10.544,01	63.803,58	279,8	Conguillio	82,1	Llanquihue	298,644261	Conguillio	98,75834644170	Llanquihue
ANP		1975			Alto		279,87	1091	7,59	4	100	9	1	20	0	1.536,19	4,12	12.093,69	100.709,40	147,5	Conguillio	27,0	Mocho - Choshuenco	165,4832748	Conguillio	33,13336226250	Mocho - Choshuenco
ANP		1975			Alto		2.573,12	1568	23,76	32	0	2	900	26	100	1.695,11	3,46	10.943,56	82.352,62	534,4	Conguillio	30,4	Corcovado	550,2235826	Conguillio	41,16565364260	Futaleuf�
ANP		1975			Alto		3.095,40	1436	25,94	30	1	0	900	68	100	1.700,93	3,35	10.166,25	80.976,67	127,4	Conguillio	242,2	Mocho - Choshuenco	142,0917577	Conguillio	247,20079352100	Mocho - Choshuenco
ANP		1975			Alto		2.571,04	1582	25,1	21	100	47	900	26	100	1.695,11	3,46	11.008,92	82.299,70	399,3	Conguillio	37,8	Hornopiren	415,9318802	Conguillio	55,69070800870	Hornopiren
ANP		1975			Alto		6.054,83	219	15	30	1	27	900	19	0	1.380,48	7,09	7.746,34	69.862,66	128,0	Conguillio	174,1	Alerce Costero	144,7848928	Conguillio	187,36941294500	Alerce Costero
ANP		1975			Alto		1.382,82	548	17,66	21	100	5	900	19	0	1.385,87	6	14.109,93	53.804,72	263,7	Conguillio	40,2	Llanquihue	281,8728751	Conguillio	55,71481070420	Llanquihue
ANP		1975			Alto		111,32	1375	15,51	4	100	64	900	20	0	1.513,05	3,81	10.848,43	98.992,56	281,3	Conguillio	22,0	Llanquihue	297,3310725	Conguillio	33,72831338700	Llanquihue
ANP		1975			Alto		6.332,55	1361	1,22	30	1	24	900	10	1	2.027,37	3,79	11.809,71	62.523,32	287,6	Conguillio	32,2	Llanquihue	305,6671955	Conguillio	48,74477292540	Llanquihue
ANP		1975			Alto		7.335,46	1061	36,03	21	100	25	900	24	0	2.058,79	4,3	14.803,65	59.264,97	254,6	Conguillio	54,2	Alerce Costero	273,564687	Conguillio	71,97733496630	Alerce Costero
ANP		1975			Alto		5.823,77	1505	27,52	21	100	5	900	10	1	1.689,25	2,74	6.265,03	73.508,04	68,7	Conguillio	190,1	Mocho - Choshuenco	83,26600151	Conguillio	194,99862341300	Mocho - Choshuenco
ANP		1975			Alto		4.222,09	467	16,72	30	1	55	900	10	1	1.368,01	6,1	7.744,15	60.920,71	570,8	Conguillio	36,9	Corcovado	586,6556642	Conguillio	74,07467203530	Corcovado
ANP		1975			Alto		3.301,19	610	9,87	30	1	74	900	10	1	1.378,72	6,08	8.355,95	60.016,75	53,1	Conguillio	74,6	Mocho - Choshuenco	71,99164737	Conguillio	79,51725991970	Mocho - Choshuenco
ANP		1975			Alto		7.426,69	998	22,03	21	100	85	900	24	0	2.058,79	4,3	14.828,16	59.326,92	528,4	Conguillio	23,9	Corcovado	544,2634272	Conguillio	38,38369953980	Futaleuf�
ANP		1975			Alto		1.973,52	1277	22,7	30	1	42	100	10	1	1.714,92	3,63	10.579,07	83.217,85	158,3	Conguillio	26,9	Mocho - Choshuenco	174,6428738	Conguillio	32,74310807100	Mocho - Choshuenco
ANP		1975			Alto		3.715,03	600	7,13	21	100	20	900	10	1	1.368,01	6,08	8.039,99	60.368,41	328,4	Conguillio	30,6	Hornopiren	344,1458662	Conguillio	44,08099372810	Hornopiren
ANP		1975			Alto		376,17	1415	31,98	30	1	25	900	68	100	1.381,25	2,9	8.526,74	94.738,67	386,7	Conguillio	25,9	Chilo�	405,2670023	Conguillio	58,10561745580	Chilo�
ANP		1975			Alto		7.937,63	759	30,1	30	1	0	900	23	0	2.072,52	4,3	15.497,51	58.752,10	114,8	Conguillio	241,7	Mocho - Choshuenco	129,6643697	Conguillio	246,56002351600	Mocho - Choshuenco
ANP		1975			Alto		6.115,94	1214	6,02	30	1	9	1	26	100	1.689,25	2,72	6.482,14	72.297,06	159,1	Conguillio	30,7	Alerce Costero	177,8471006	Conguillio	41,17198151460	Alerce Costero
ANP		1975			Alto		6.729,66	1145	41,36	21	100	72	900	26	100	1.987,43	3,79	11.593,58	63.154,58	478,0	Conguillio	24,9	Corcovado	493,9508875	Conguillio	35,54503492400	Futaleuf�
ANP		1975			Alto		2.692,52	1498	16,25	30	1	9	1	10	1	1.700,93	3,31	10.096,42	80.535,34	4,1	Conguillio	152,8	Mocho - Choshuenco	22,02018256	Conguillio	158,08996834700	Mocho - Choshuenco
ANP		1975			Alto		423,58	1404	31,52	30	1	9	1	10	1	1.460,38	3,39	10.206,97	97.678,92	71,8	Conguillio	54,9	Mocho - Choshuenco	87,2677117	Conguillio	60,33359020410	Mocho - Choshuenco
ANP		1975			Alto		817,07	1686	22,9	30	1	9	1	36	0	1.530,07	2,67	7.609,19	90.747,73	141,9	Conguillio	10,8	Mocho - Choshuenco	158,7250042	Conguillio	16,29188552500	Mocho - Choshuenco
ANP		1975			Alto		7.093,87	1112	32,34	30	1	0	900	10	1	1.933,61	3,12	9.089,85	66.387,10	119,2	Conguillio	236,9	Mocho - Choshuenco	133,9029245	Conguillio	241,77183275100	Mocho - Choshuenco
ANP		1975			Alto		270,86	1395	10,76	-9999	100	0	900	-9999	100	1.188,86	2,9	22.394,09	111.593,66	116,7	Conguillio	235,0	Mocho - Choshuenco	131,4448353	Conguillio	239,83956419800	Mocho - Choshuenco
ANP		1975			Alto		7.057,85	116	10,36	30	1	0	900	19	0	1.324,03	6,39	5.953,89	63.556,48	52,4	Conguillio	201,8	Mocho - Choshuenco	68,15865438	Conguillio	206,68494221500	Mocho - Choshuenco
ANP		1975			Alto		6.275,31	1244	15,44	30	1	9	1	10	1	1.695,16	2,72	6.638,06	72.156,75	471,1	Conguillio	14,0	Chilo�	489,3341976	Conguillio	37,03076013070	Chilo�
ANP		1975			Alto		594,03	1167	11,82	26	0	0	900	10	1	2.100,00	4,31	10.631,41	48.389,30	102,3	Conguillio	226,1	Mocho - Choshuenco	117,0786505	Conguillio	231,01586728500	Mocho - Choshuenco
ANP		1975			Alto		6.528,71	139	5,23	33	0	9	1	23	0	1.102,30	7,05	10.348,89	38.674,13	139,0	Conguillio	15,0	Mocho - Choshuenco	156,5828272	Conguillio	21,11642298240	Mocho - Choshuenco
ANP		1975			Alto		125,75	1454	20,21	33	0	27	900	36	0	1.411,16	2,53	8.116,23	93.021,86	193,4	Conguillio	9,0	Alerce Costero	212,4169222	Conguillio	17,96321110660	Alerce Costero
ANP		1975			Alto		112,26	1030	2,13	4	100	13	900	20	0	1.516,51	4,12	13.407,76	101.828,98	163,1	Conguillio	26,1	Alerce Costero	181,7897706	Conguillio	36,49588804950	Alerce Costero
ANP		1975			Alto		6.966,28	1436	30,29	30	1	10	900	10	1	1.828,22	2,98	8.054,31	68.327,59	221,3	Conguillio	33,5	Alerce Costero	240,1836857	Conguillio	48,69211693370	Alerce Costero
ANP		1975			Alto		447,83	1339	9,65	-9999	100	24	900	-9999	100	1.188,86	2,9	22.665,08	111.869,83	237,7	Conguillio	37,0	Alerce Costero	256,6917614	Conguillio	54,62364970200	Alerce Costero
ANP		1975			Alto		450,77	1125	9,02	30	1	40	900	26	100	2.100,00	4,28	10.736,21	47.711,11	296,0	Conguillio	88,6	Llanquihue	314,8504437	Conguillio	105,04641488300	Llanquihue
ANP		1975			Alto		122,1	1246	12,18	26	0	0	900	20	0	1.381,25	2,74	9.021,14	94.918,49	67,4	Conguillio	71,7	Mocho - Choshuenco	81,32183119	Conguillio	77,27088435650	Mocho - Choshuenco
ANP		1975			Alto		5.547,09	225	5,05	33	0	10	900	23	0	1.358,62	6,84	7.229,54	5.806,84	75,9	Conguillio	124,7	Mocho - Choshuenco	95,44663448	Conguillio	130,45537918300	Mocho - Choshuenco
ANP		1975			Alto		52,6	1272	2,78	30	1	9	1	68	100	1.381,25	2,74	8.704,16	94.127,55	476,3	Conguillio	11,2	Corcovado	492,6579806	Conguillio	45,38931405110	Corcovado
ANP		1975			Alto		1.106,81	601	8,9	30	1	74	900	19	0	1.352,91	6,52	13.923,11	53.087,42	230,8	Conguillio	54,9	Llanquihue	248,5334049	Conguillio	66,49820571610	Llanquihue
ANP		1975			Alto		3.087,95	439	2,86	21	100	9	1	10	1	1.679,35	5,96	11.026,28	28.128,11	550,1	Conguillio	36,4	Corcovado	565,8523253	Conguillio	55,52764902970	Futaleuf�
ANP		1975			Alto		1.875,98	1118	24,76	30	1	9	1	26	100	1.626,33	3,04	8.407,80	88.818,56	317,9	Conguillio	1,1	Alerce Andino	335,0425432	Conguillio	9,11679474643	Alerce Andino
ANP		1975			Alto		7.663,01	1113	32,63	30	1	0	900	26	100	1.878,07	3,12	9.123,96	67.075,99	64,6	Conguillio	204,9	Mocho - Choshuenco	79,00622985	Conguillio	209,77802552300	Mocho - Choshuenco
ANP		1975			Alto		1.650,19	1449	34,84	21	100	25	900	10	1	1.695,11	3,63	11.856,38	82.421,19	286,6	Conguillio	62,2	Llanquihue	305,235165	Conguillio	78,78551760720	Llanquihue
ANP		1975			Alto		2.649,56	607	2,46	21	100	9	1	26	100	1.928,87	5,13	13.811,74	37.008,87	92,8	Conguillio	29,2	Mocho - Choshuenco	108,8937818	Conguillio	34,61683096200	Mocho - Choshuenco
ANP		1975			Alto		5.152,38	1365	12,63	30	1	0	900	10	1	1.654,08	2,81	7.544,37	74.886,09	61,2	Conguillio	203,8	Mocho - Choshuenco	75,16793059	Conguillio	208,60381359300	Mocho - Choshuenco
ANP		1975			Alto		2.805,89	644	4,39	30	1	9	1	10	1	2.112,98	4,58	12.165,84	52.233,68	417,0	Conguillio	13,6	Chilo�	435,3465085	Conguillio	29,71185286840	Chilo�
ANP		1975			Alto		4.769,46	1443	5,4	30	1	9	1	23	0	1.674,08	2,81	7.770,45	75.373,88	208,8	Conguillio	0,8	Alerce Costero	227,773995	Conguillio	14,79810932620	Alerce Costero
ANP		1975			Alto		5.432,64	137	10,16	32	0	24	900	20	0	1.320,01	6,69	6.302,74	61.331,48	229,0	Conguillio	42,9	Alerce Costero	247,8999483	Conguillio	58,58430793110	Alerce Costero
ANP		1975			Alto		710,9	1690	9,72	30	1	5	900	68	100	1.411,16	2,53	8.597,62	92.862,69	34,1	Conguillio	122,1	Mocho - Choshuenco	53,60969463	Conguillio	127,01932324200	Mocho - Choshuenco
ANP		1975			Alto		7.762,68	1108	42,54	30	1	9	1	23	0	1.934,92	3,1	10.465,54	65.423,29	226,4	Conguillio	18,3	Alerce Costero	245,3530355	Conguillio	32,15571610170	Alerce Costero
ANP		1975			Alto		6.124,33	1494	20,12	30	1	9	1	26	100	1.623,34	2,72	7.449,65	71.906,18	532,8	Conguillio	73,1	Chilo�	550,7933277	Conguillio	97,82809848310	Chilo�
ANP		1975			Alto		1.921,78	1541	6,62	21	100	23	900	10	1	1.714,83	3,31	10.638,76	80.633,16	252,9	Conguillio	65,2	Llanquihue	271,422562	Conguillio	80,69488870110	Llanquihue
ANP		1975			Alto		7.740,56	487	9,43	32	0	34	900	26	100	1.261,37	6,69	14.855,77	42.020,14	380,9	Conguillio	37,5	Chilo�	399,1771743	Conguillio	65,66553753030	Chilo�
ANP		1975			Alto		5.054,42	1397	10,77	33	0	23	900	10	1	1.654,08	2,1	7.800,50	74.176,28	75,3	Conguillio	149,0	Mocho - Choshuenco	93,70614595	Conguillio	154,47789446600	Mocho - Choshuenco
ANP		1975			Alto		7.274,08	334	12,64	30	1	20	900	19	0	1.324,03	6,77	5.002,45	62.927,02	357,9	Conguillio	55,0	Chilo�	376,297775	Conguillio	86,03910394790	Chilo�
ANP		1975			Alto		947,34	1533	32,35	26	0	0	900	26	100	1.411,16	2,53	9.113,43	93.467,20	73,1	Conguillio	212,9	Mocho - Choshuenco	87,4699181	Conguillio	217,80068826700	Mocho - Choshuenco
ANP		1975			Alto		199,78	1240	11,82	-9999	100	2	900	-9999	100	1.203,30	3,09	22.507,30	111.737,41	74,2	Conguillio	113,8	Mocho - Choshuenco	93,99162455	Conguillio	119,57262039200	Mocho - Choshuenco
ANP		1975			Alto		1.402,91	1043	28,83	30	1	22	900	10	1	1.653,50	3,23	9.229,97	88.180,24	107,8	Conguillio	185,9	Alerce Costero	123,3759878	Conguillio	197,69069743600	Alerce Costero
ANP		1975			Alto		1.787,90	1442	32,47	21	100	21	100	10	1	1.465,22	3,04	8.860,72	89.796,11	441,2	Conguillio	44,2	Corcovado	457,8981297	Conguillio	81,76782666200	Corcovado
ANP		1975			Alto		3.306,96	769	12,69	30	1	60	900	26	100	2.037,28	4,72	13.601,34	40.711,43	479,4	Conguillio	12,6	Corcovado	495,4434292	Conguillio	47,58473232200	Corcovado
ANP		1975			Alto		1.174,32	1679	31,13	26	0	24	900	10	1	1.411,16	2,53	9.121,24	93.190,22	25,6	Conguillio	140,0	Mocho - Choshuenco	42,67618266	Conguillio	144,86072764100	Mocho - Choshuenco
ANP		1975			Alto		8.069,86	1356	12,26	21	100	9	1	10	1	1.785,57	2,58	9.361,27	67.946,20	333,1	Conguillio	30,1	Hornopiren	348,8850732	Conguillio	42,12059688760	Hornopiren
ANP		1975			Alto		1.251,91	1505	5,96	-9999	100	17	0	-9999	100	1.020,74	2,11	27.637,32	116.801,37	310,9	Conguillio	9,4	Alerce Andino	328,3114094	Conguillio	20,39952347550	Alerce Andino
ANP		1975			Alto		12.086,43	148	16,82	33	0	31	900	20	0	1.224,72	7,02	14.245,03	19.074,03	380,4	Conguillio	38,2	Chilo�	398,6782668	Conguillio	66,27275341850	Chilo�
ANP		1975			Alto		1.246,88	1581	28,63	30	1	32	900	20	0	1.373,70	2,53	9.296,55	93.337,11	300,1	Conguillio	3,9	Llanquihue	316,5027635	Conguillio	18,77798021480	Llanquihue
ANP		1975			Alto		4.764,10	1494	14,54	26	0	1	900	10	1	1.654,08	2,1	8.201,45	74.053,22	479,2	Conguillio	7,8	Corcovado	495,5614966	Conguillio	42,43886171000	Corcovado
ANP		1975			Alto		5.853,11	166	15,17	30	1	9	1	10	1	1.313,56	7,33	6.412,13	69.492,49	3,7	Conguillio	139,8	Mocho - Choshuenco	17,7006577	Conguillio	145,10959075400	Mocho - Choshuenco
ANP		1975			Alto		1.506,49	1070	12,02	26	0	17	0	10	1	2.092,89	4,3	12.320,18	45.499,07	262,4	Conguillio	62,0	Alerce Costero	281,3927258	Conguillio	79,75078293900	Alerce Costero
ANP		1975			Alto		6.658,55	758	12,65	26	0	25	900	26	100	2.050,76	4,39	15.285,56	57.121,92	7,8	Conguillio	113,4	Mocho - Choshuenco	24,19824935	Conguillio	118,47291829400	Mocho - Choshuenco
ANP		1975			Alto		978,91	1297	31,37	30	1	9	1	26	100	1.714,83	3,54	11.596,76	81.362,19	486,9	Conguillio	22,1	Chilo�	505,1481189	Conguillio	46,50029291830	Chilo�
ANP		1975			Alto		1.106,07	1529	14,35	70	100	91	900	23	0	1.387,46	2,89	10.861,95	96.739,15	369,1	Conguillio	9,7	Hornopiren	385,2064133	Conguillio	22,29082112900	Hornopiren
ANP		1975			Alto		6.331,55	1361	24,24	26	0	57	900	10	1	1.668,34	2,31	8.665,24	70.195,63	336,0	Conguillio	6,8	Alerce Andino	353,107112	Conguillio	23,05632278390	Alerce Andino
ANP		1975			Alto		3.408,18	1621	30,5	21	100	5	900	36	0	1.680,47	2,51	9.000,03	76.584,68	295,7	Conguillio	46,1	Llanquihue	314,0380676	Conguillio	62,28342987060	Llanquihue
ANP		1975			Alto		8.058,80	405	11,14	32	0	25	900	26	100	1.280,22	6,91	4.195,56	63.475,18	435,3	Conguillio	25,0	Chilo�	453,406796	Conguillio	31,60010558010	Chilo�
ANP		1975			Alto		4,53	1215	6,8	30	1	2	900	10	1	2.088,28	4,31	12.275,23	49.491,08	78,9	Conguillio	80,4	Mocho - Choshuenco	97,59942586	Conguillio	86,25694109370	Mocho - Choshuenco
ANP		1975			Alto		9.032,71	1117	15,91	21	100	21	100	23	0	2.025,93	3,92	15.300,02	60.485,04	521,4	Conguillio	66,6	Chilo�	539,2908009	Conguillio	91,24301158370	Chilo�
ANP		1975			Alto		1.886,37	1028	8,84	30	1	23	900	26	100	2.088,87	4,22	12.578,21	45.241,31	222,6	Conguillio	32,8	Alerce Costero	241,5394538	Conguillio	48,46515129460	Alerce Costero
ANP		1975			Alto		1.025,27	1235	18,25	30	1	7	900	26	100	2.100,00	4,11	12.258,48	46.976,44	113,7	Conguillio	72,2	Alerce Costero	132,3762995	Conguillio	82,44066651160	Alerce Costero
ANP		1975			Alto		245,16	1208	3,02	-9999	100	2	900	-9999	100	1.203,30	3,09	22.754,50	111.875,02	409,4	Conguillio	18,0	Chilo�	427,7160902	Conguillio	38,03631600450	Chilo�
ANP		1975			Alto		4.100,34	1707	40,23	-9999	100	9	1	-9999	100	823,66	0,31	40.499,20	129.274,33	39,0	Conguillio	89,0	Mocho - Choshuenco	53,38433182	Conguillio	94,38570429960	Mocho - Choshuenco
ANP		1975			Alto		1.111,83	1211	17,83	30	1	17	0	10	1	2.100,00	4,11	12.348,08	47.011,58	140,2	Conguillio	42,3	Alerce Costero	159,1342155	Conguillio	54,11446499960	Alerce Costero
ANP		1975			Alto		4.991,64	1748	21,65	26	0	21	100	10	1	1.616,28	2,09	8.401,84	72.763,53	99,5	Conguillio	77,4	Mocho - Choshuenco	118,2403344	Conguillio	83,93918968560	Mocho - Choshuenco
ANP		1975			Alto		864,97	1573	22,01	30	1	52	900	10	1	1.371,12	2,89	10.919,27	96.461,46	157,2	Conguillio	31,0	Mocho - Choshuenco	173,0809955	Conguillio	37,49696221040	Mocho - Choshuenco
ANP		1975			Alto		2.706,19	1475	29,56	30	1	74	900	26	100	1.680,47	2,96	9.571,92	77.545,10	153,6	Conguillio	29,3	Mocho - Choshuenco	171,4135148	Conguillio	34,72991463890	Mocho - Choshuenco
ANP		1975			Alto		7.629,49	1508	27,97	30	1	29	900	10	1	1.785,57	2,58	9.802,96	68.186,60	465,5	Conguillio	12,9	Chilo�	483,7167309	Conguillio	34,10070268350	Chilo�
ANP		1975			Alto		1.280,43	1625	16,05	-9999	100	20	900	-9999	100	1.020,74	2,18	27.580,41	116.777,19	349,9	Conguillio	63,9	Alerce Andino	368,1393075	Conguillio	75,92148033060	Alerce Andino
ANP		1975			Alto		1.574,32	1093	22,09	26	0	32	900	20	0	1.653,50	3,28	10.150,11	88.068,92	43,4	Conguillio	114,8	Mocho - Choshuenco	63,1141931	Conguillio	119,68143696300	Mocho - Choshuenco
ANP		1975			Alto		655,01	1238	24,73	26	0	5	900	10	1	2.100,00	4,28	12.574,80	48.665,04	118,1	Conguillio	123,8	Alerce Costero	137,2902414	Conguillio	136,36845386800	Alerce Costero
ANP		1975			Alto		633,05	1359	26,36	30	1	5	900	10	1	1.417,99	3,35	12.124,36	98.421,10	260,1	Conguillio	66,0	Llanquihue	278,7180783	Conguillio	81,84642446860	Llanquihue
ANP		1975			Alto		549,59	1210	23,84	32	0	8	0	10	1	2.100,00	4,28	12.693,50	48.683,50	123,2	Conguillio	59,7	Alerce Costero	142,1070561	Conguillio	71,12743904360	Alerce Costero
ANP		1975			Alto		5.812,71	772	1,69	30	1	90	900	10	1	2.083,53	4,29	15.355,70	56.608,58	122,7	Conguillio	31,1	Mocho - Choshuenco	138,0172184	Conguillio	36,51130493820	Mocho - Choshuenco
ANP		1975			Alto		362,86	1134	11,82	30	1	17	0	26	100	2.100,00	4,28	12.758,33	49.221,33	274,7	Conguillio	76,5	Alerce Costero	293,5674352	Conguillio	94,24916400270	Alerce Costero
ANP		1975			Alto		1.766,76	1183	20,67	30	1	70	900	10	1	1.653,50	3,28	10.369,47	88.149,76	150,0	Conguillio	44,3	Alerce Costero	169,1302282	Conguillio	55,43864792080	Alerce Costero
ANP		1975			Alto		2.174,89	653	1,51	26	0	24	900	10	1	2.084,37	4,56	13.832,45	53.185,78	262,3	Conguillio	45,7	Llanquihue	280,5117131	Conguillio	61,35508578280	Llanquihue
ANP		1975			Alto		9.211,30	1094	9,05	30	1	22	900	10	1	1.961,48	3,66	14.074,14	62.600,55	56,4	Conguillio	191,3	Mocho - Choshuenco	71,2448821	Conguillio	196,19252115700	Mocho - Choshuenco
ANP		1975			Alto		2.418,14	1253	15,48	30	1	9	1	26	100	1.655,18	2,96	9.918,53	77.429,38	200,3	Conguillio	0,9	Alerce Costero	219,3334405	Conguillio	9,71593947695	Alerce Costero
ANP		1975			Alto		634,73	1119	17,84	30	1	49	900	26	100	2.100,00	4,19	12.863,88	48.283,77	255,3	Conguillio	47,3	Alerce Costero	274,3660347	Conguillio	64,00008336770	Alerce Costero
ANP		1975			Alto		744,1	1054	22,31	21	100	5	900	26	100	1.726,93	3,36	11.698,99	80.718,00	65,1	Conguillio	164,3	Mocho - Choshuenco	81,04757813	Conguillio	169,16874528500	Mocho - Choshuenco
ANP		1975			Alto		595,73	1564	26,83	21	100	74	900	23	0	1.355,27	2,38	10.925,91	95.187,30	84,0	Conguillio	43,0	Mocho - Choshuenco	102,2627299	Conguillio	47,84545123550	Mocho - Choshuenco
ANP		1975			Alto		1.900,18	1015	7,39	4	100	21	100	36	0	1.387,96	3,65	19.631,44	108.085,03	143,5	Conguillio	12,0	Mocho - Choshuenco	160,1984307	Conguillio	17,62240526160	Mocho - Choshuenco
ANP		1975			Alto		418,96	1619	10,8	-9999	100	9	1	-9999	100	898,06	1,73	34.199,26	123.282,18	103,2	Conguillio	56,0	Mocho - Choshuenco	122,250014	Conguillio	62,60904357410	Mocho - Choshuenco
ANP		1975			Alto		1.106,92	1629	16,05	30	1	9	1	10	1	1.573,55	2,82	10.324,27	89.832,10	82,3	Conguillio	38,6	Mocho - Choshuenco	99,19368785	Conguillio	43,58186424380	Mocho - Choshuenco
ANP		1975			Alto		5.277,86	719	11,2	33	0	20	900	23	0	2.083,53	4,41	15.462,89	56.298,46	405,5	Conguillio	29,0	Chilo�	423,6727036	Conguillio	46,89906748120	Chilo�
ANP		1975			Alto		166,42	1183	3,93	33	0	5	900	20	0	1.387,46	2,95	11.887,94	97.203,42	110,6	Conguillio	96,0	Alerce Costero	130,3262114	Conguillio	106,97525017100	Alerce Costero
ANP		1975			Alto		2.065,49	1178	13,96	30	1	6	900	26	100	1.655,18	2,96	10.319,98	77.563,11	109,4	Conguillio	45,5	Mocho - Choshuenco	128,3454466	Conguillio	52,30326868290	Mocho - Choshuenco
ANP		1975			Alto		2.551,26	300	17,58	32	0	9	1	23	0	1.294,75	6,82	6.998,03	57.966,48	301,1	Conguillio	1,0	Alerce Andino	318,0369278	Conguillio	9,37471706878	Llanquihue
ANP		1975			Alto		8.393,66	1096	50,71	30	1	23	900	10	1	1.843,32	2,55	11.405,65	66.982,04	209,2	Conguillio	48,2	Alerce Costero	227,8821425	Conguillio	58,66846318120	Alerce Costero
ANP		1975			Alto		48,2	1191	0,34	26	0	21	100	10	1	1.371,12	2,72	11.730,24	96.511,37	42,4	Conguillio	94,1	Mocho - Choshuenco	55,74797173	Conguillio	99,54642290830	Mocho - Choshuenco
ANP		1975			Alto		2.203,52	1588	11,24	-9999	100	21	100	-9999	100	1.156,54	3,2	24.693,17	113.640,96	105,4	Conguillio	20,0	Mocho - Choshuenco	123,046472	Conguillio	25,11963621190	Mocho - Choshuenco
ANP		1975			Alto		1.042,08	284	3,2	23	0	17	0	19	0	1.420,21	7	3.200,12	1.690,18	164,4	Conguillio	19,6	Alerce Costero	183,3065739	Conguillio	29,90219686270	Alerce Costero
ANP		1975			Alto		16,93	316	2,88	30	1	0	900	26	100	1.729,80	5,86	8.731,67	30.460,12	110,8	Conguillio	234,4	Mocho - Choshuenco	125,5939275	Conguillio	239,33708868400	Mocho - Choshuenco
ANP		1975			Alto		158,66	1174	6,89	30	1	25	900	20	0	1.387,46	2,95	12.222,16	97.358,20	391,6	Conguillio	23,2	Chilo�	410,2807449	Conguillio	55,45454682970	Chilo�
ANP		1975			Alto		2.350,10	898	24,63	26	0	0	900	20	0	2.059,27	4,51	12.498,35	43.377,64	61,1	Conguillio	203,8	Mocho - Choshuenco	75,0280838	Conguillio	208,66068684000	Mocho - Choshuenco
ANP		1975			Alto		1.137,57	1022	3,02	30	1	21	100	10	1	2.089,85	4,22	13.778,13	46.318,66	442,7	Conguillio	5,1	Chilo�	461,0723557	Conguillio	10,33473948800	Chilo�
ANP		1975			Alto		2.186,04	664	2,7	30	1	0	900	26	100	2.073,51	4,56	14.675,16	53.630,35	26,5	Conguillio	168,4	Mocho - Choshuenco	45,69000713	Conguillio	173,82436433100	Mocho - Choshuenco
ANP		1975			Alto		10.242,82	1171	12,26	30	1	25	900	26	100	1.997,38	3,74	15.586,17	61.628,78	89,7	Conguillio	112,0	Alerce Costero	109,4944435	Conguillio	121,74021644500	Mocho - Choshuenco
ANP		1975			Alto		535,39	1479	18,8	21	100	9	1	68	100	1.343,88	2,31	11.003,43	93.499,88	241,7	Conguillio	40,5	Llanquihue	258,4740487	Conguillio	50,64477622570	Llanquihue
ANP		1975			Alto		393,84	1376	26,36	26	0	11	900	10	1	1.337,91	2,31	11.198,71	94.320,59	282,6	Conguillio	8,4	Llanquihue	300,1090427	Conguillio	24,34134671060	Llanquihue
ANP		1975			Alto		9.596,07	1073	42,33	70	100	57	900	26	100	1.864,78	2,86	12.614,56	65.665,91	400,6	Conguillio	38,8	Hornopiren	417,1819765	Conguillio	56,57396049650	Hornopiren
ANP		1975			Alto		746,81	1845	23,42	21	100	0	900	35	100	1.517,55	2,82	10.997,37	89.648,35	90,2	Conguillio	224,7	Mocho - Choshuenco	104,8647738	Conguillio	229,63667331100	Mocho - Choshuenco
ANP		1975			Alto		323,35	1579	8,05	-9999	100	5	900	-9999	100	925,72	1,95	33.783,05	122.926,07	159,2	Conguillio	45,7	Alerce Costero	177,9591838	Conguillio	58,68130411280	Mocho - Choshuenco
ANP		1975			Alto		10.120,16	1447	10,56	30	1	20	900	20	0	1.920,28	3,5	13.714,99	64.246,83	249,9	Conguillio	41,3	Llanquihue	267,7365058	Conguillio	54,19647101300	Llanquihue
ANP		1975			Alto		721,85	1715	22,87	-9999	100	31	900	-9999	100	898,06	1,77	35.354,72	124.467,47	224,3	Conguillio	62,3	Alerce Costero	242,8604255	Conguillio	75,04346537870	Alerce Costero
ANP		1975			Alto		12.343,77	283	21,78	23	0	25	900	19	0	1.288,73	6,72	12.168,03	16.389,99	353,7	Conguillio	14,1	Hornopiren	369,6096616	Conguillio	25,03870267470	Hornopiren
ANP		1975			Alto		766,16	981	6,73	4	100	72	900	23	0	1.387,96	3,83	19.557,92	107.572,38	487,1	Conguillio	22,4	Futaleuf�	503,0484488	Conguillio	28,43738343870	Futaleuf�
ANP		1975			Alto		1.265,55	392	13,99	21	100	9	1	10	1	1.666,35	6,11	8.342,31	26.380,77	337,3	Conguillio	8,9	Alerce Andino	354,1408535	Conguillio	23,21385474390	Alerce Andino
ANP		1975			Alto		2.058,15	1399	22,09	26	0	5	900	20	0	1.627,14	2,45	10.648,53	76.684,08	91,4	Conguillio	178,8	Alerce Costero	107,4486526	Conguillio	184,95450038300	Mocho - Choshuenco
ANP		1975			Alto		1.947,88	1173	15,8	26	0	10	900	23	0	1.673,22	3,36	11.889,94	87.532,58	328,4	Conguillio	38,6	Alerce Andino	346,3447423	Conguillio	48,93159781140	Alerce Andino
ANP		1975			Alto		745,6	1026	25,62	30	1	9	1	20	0	1.719,29	3,66	12.520,94	86.052,26	291,2	Conguillio	87,4	Alerce Costero	310,2027937	Conguillio	104,91283771100	Alerce Costero
ANP		1975			Alto		1.073,76	1032	3,93	26	0	34	900	26	100	2.084,09	4,37	12.851,18	45.229,07	309,0	Conguillio	47,0	Llanquihue	327,2905617	Conguillio	63,20483858350	Llanquihue
ANP		1975			Alto		2.428,43	301	15,61	30	1	5	900	10	1	1.398,99	7	4.437,96	1.899,09	194,7	Conguillio	27,1	Alerce Costero	213,6546475	Conguillio	38,05594680370	Alerce Costero
ANP		1975			Alto		1.451,03	1094	6,85	30	1	30	900	10	1	1.673,22	3,36	12.410,09	86.801,51	521,1	Conguillio	58,8	Chilo�	539,2132493	Conguillio	83,37973233380	Chilo�
ANP		1975			Alto		2.209,40	1193	15,02	4	100	11	900	10	1	1.451,72	3,5	15.769,33	102.305,79	8,7	Conguillio	113,6	Mocho - Choshuenco	24,06216581	Conguillio	118,81527946800	Mocho - Choshuenco
ANP		1975			Alto		8.454,81	956	41,27	26	0	18	900	20	0	1.806,12	2,86	12.603,15	66.790,88	111,4	Conguillio	167,3	Alerce Costero	128,4805299	Conguillio	179,49592898900	Alerce Costero
ANP		1975			Alto		1.103,48	1347	14,07	4	100	27	900	20	0	1.398,17	3,12	13.757,36	98.913,14	160,5	Conguillio	38,5	Alerce Costero	179,340128	Conguillio	53,59381113190	Alerce Costero
ANP		1975			Alto		1.241,53	967	5,79	30	1	5	900	26	100	2.073,51	4,51	11.924,70	44.470,01	100,6	Conguillio	104,0	Alerce Costero	120,3050295	Conguillio	114,62869732000	Alerce Costero
ANP		1975			Alto		487,95	1110	12,56	30	1	32	900	10	1	2.081,91	4,38	15.045,26	52.207,36	103,1	Conguillio	165,7	Alerce Costero	120,299235	Conguillio	177,35815448300	Alerce Costero
ANP		1975			Alto		397,08	1515	15,21	-9999	100	36	900	-9999	100	959,13	1,99	32.863,28	122.072,13	96,1	Conguillio	72,4	Mocho - Choshuenco	114,9346732	Conguillio	78,88710058220	Mocho - Choshuenco
ANP		1975			Alto		1.334,48	1170	6,63	30	1	48	900	26	100	1.715,83	3,63	14.395,37	83.166,85	156,4	Conguillio	47,6	Mocho - Choshuenco	175,06915	Conguillio	54,10032062560	Mocho - Choshuenco
ANP		1975			Alto		1.112,53	1547	24,75	30	1	21	100	10	1	1.592,67	2,45	11.591,04	77.108,11	499,9	Conguillio	34,6	Chilo�	518,1754766	Conguillio	58,32530450360	Chilo�
ANP		1975			Alto		1.584,53	1359	6,73	30	1	74	900	68	100	1.398,17	2,9	13.926,66	98.464,86	102,1	Conguillio	29,4	Mocho - Choshuenco	120,3326518	Conguillio	35,32618427730	Mocho - Choshuenco
ANP		1975			Alto		9.633,36	929	30,61	33	0	35	0	23	0	1.997,24	3,61	17.319,68	61.043,65	515,7	Conguillio	52,8	Corcovado	533,4037925	Conguillio	85,31557531520	Corcovado
ANP		1975			Alto		889,23	1164	34,68	30	1	9	1	26	100	1.682,38	3,27	13.125,17	80.665,05	551,2	Conguillio	5,3	Corcovado	567,8314347	Conguillio	32,78032482340	Corcovado
ANP		1975			Alto		114,72	160	2,13	33	0	9	1	20	0	1.225,18	7,05	11.252,17	46.148,75	489,9	Conguillio	7,7	Corcovado	505,9350261	Conguillio	39,93565876950	Corcovado
ANP		1975			Alto		1.727,17	1255	11,4	30	1	86	900	10	1	1.715,83	3,57	14.231,13	82.584,09	102,8	Conguillio	25,7	Mocho - Choshuenco	118,6230641	Conguillio	31,60912529500	Mocho - Choshuenco
ANP		1975			Alto		7.223,00	1002	13,74	30	1	31	900	20	0	1.806,12	2,4	12.712,99	68.022,07	478,4	Conguillio	16,5	Futaleuf�	494,2638508	Conguillio	23,19657225930	Futaleuf�
ANP		1975			Alto		1.547,86	1157	12,98	26	0	84	900	20	0	1.618,92	3,66	13.293,66	86.808,30	498,2	Conguillio	35,3	Chilo�	516,4155055	Conguillio	59,96628187480	Chilo�
ANP		1975			Alto		1.815,00	1474	9,7	30	1	9	1	10	1	1.365,45	2,9	13.865,28	97.983,37	334,0	Conguillio	0,9	Hornopiren	350,1801467	Conguillio	12,90912997790	Hornopiren
ANP		1975			Alto		1.272,83	1552	16,56	30	1	47	900	23	0	1.592,67	1,86	11.627,98	76.318,66	305,2	Conguillio	15,5	Llanquihue	321,2672277	Conguillio	30,22432231290	Alerce Andino
ANP		1975			Alto		1.992,99	1766	25,8	33	0	9	1	36	0	1.570,21	3,25	12.751,60	88.779,19	206,2	Conguillio	1,3	Alerce Costero	225,1830438	Conguillio	12,39251726230	Alerce Costero
ANP		1975			Alto		7.460,55	928	8,25	26	0	0	900	23	0	2.054,61	3,95	18.443,46	59.064,10	47,7	Conguillio	198,5	Mocho - Choshuenco	69,56371197	Conguillio	203,89181168200	Mocho - Choshuenco
ANP		1975			Alto		1.981,50	1312	17,61	4	100	0	900	68	100	1.398,17	3,12	14.455,62	98.982,22	76,1	Conguillio	210,1	Mocho - Choshuenco	90,88368728	Conguillio	215,03908895800	Mocho - Choshuenco
ANP		1975			Alto		1.661,87	1198	17,99	30	1	0	900	20	0	1.618,92	3,66	13.460,24	86.852,92	96,7	Conguillio	225,9	Mocho - Choshuenco	111,5219393	Conguillio	230,83828643200	Mocho - Choshuenco
ANP		1975			Alto		2.334,35	1328	15,32	4	100	0	900	36	0	1.448,47	3,34	15.746,51	101.302,86	36,3	Conguillio	157,8	Mocho - Choshuenco	51,29860703	Conguillio	163,29630253000	Mocho - Choshuenco
[truncated: 36,967 more rows]
